# Supplementary material for: Interpretable Machine Learning for Evaluating Nanogenerators’ Structural Design
Source: ACS Nano. 2025 Apr 7;19(14):14456–66. doi: 10.1021/acsnano.5c02525 (PMC12333421; doi:10.1021/acsnano.5c02525)
Supplement: Supplementary file 2 [file nn5c02525_si_002.zip]

Archive with 11 entries (7 files):
- IML_TENG_Code/
- IML_TENG_Code/ML_TENG_Code/
- IML_TENG_Code/ML_TENG_Code/Disk TENG/
- IML_TENG_Code/ML_TENG_Code/Disk TENG/Diskdata_D!=0.xlsx
- IML_TENG_Code/ML_TENG_Code/Disk TENG/Diskdata_D=0.xlsx
- IML_TENG_Code/ML_TENG_Code/Disk TENG/DiskTENG_ANNprediction.m
- IML_TENG_Code/ML_TENG_Code/Disk TENG/DiskTENG_SHAP.ipynb
- IML_TENG_Code/ML_TENG_Code/Spherical TENG/
- IML_TENG_Code/ML_TENG_Code/Spherical TENG/SphericalTENG_ANNprediction.m
- IML_TENG_Code/ML_TENG_Code/Spherical TENG/SphericalTENG_SHAP.ipynb
- IML_TENG_Code/ML_TENG_Code/Spherical TENG/Spherical_dataset.xlsx
