# Supplementary material for: Interpretable Machine Learning for Evaluating Nanogenerators’ Structural Design
Source: ACS Nano. 2025 Apr 7;19(14):14456–66. doi: 10.1021/acsnano.5c02525 (PMC12333421; doi:10.1021/acsnano.5c02525)
Supplement: Supplementary file 2 [file nn5c02525_si_002.zip › IML_TENG_Code/ML_TENG_Code/Disk TENG/Diskdata_D!=0.xlsx]

## Sheet: Sheet1
n'	ε'	h'	d'	FOMS		Note: All parameters here have been logarithmized to eliminate the additional effects caused by exponentiation choices during parameter sweeping.
0	0	0	0	0.0147955		For parameter n' here, it should be: n = 2^n';
0	1	0	0	0.013596		For parameter ε' here, it should be: ε = 2^ε';
0	2.32193	0	0	0.0100259		For parameter h' here, it should be: h = 0.5^h';
0	3.32193	0	0	0.00626501		For parameter d' here, it should be: d = 2^(d'-3);
0	0	0	1	0.00761121
0	1	0	1	0.00632935
0	2.32193	0	1	0.00391708
0	3.32193	0	1	0.00209517
0	0	0	2	0.00233832
0	1	0	2	0.00175087
0	2.32193	0	2	0.00091602
0	3.32193	0	2	0.000430625
0	0	1	0	0.0270976
0	1	1	0	0.0243214
0	2.32193	1	0	0.0157579
0	3.32193	1	0	0.00867111
0	0	1	1	0.0177116
0	1	1	1	0.0142089
0	2.32193	1	1	0.00751445
0	3.32193	1	1	0.00347277
0	0	1	2	0.00825924
0	1	1	2	0.00575757
0	2.32193	1	2	0.00247648
0	3.32193	1	2	0.000992291
0	0	2	0	0.0390978
0	1	2	0	0.0325248
0	2.32193	2	0	0.0187228
0	3.32193	2	0	0.00952253
0	0	2	1	0.0288709
0	1	2	1	0.0212984
0	2.32193	2	1	0.00979477
0	3.32193	2	1	0.0041217
0	0	2	2	0.0167935
0	1	2	2	0.0105797
0	2.32193	2	2	0.00385566
0	3.32193	2	2	0.00139128
0	0	3	0	0.045397
0	1	3	0	0.0353066
0	2.32193	3	0	0.0190497
0	3.32193	3	0	0.00935338
0	0	3	1	0.0356237
0	1	3	1	0.0243746
0	2.32193	3	1	0.0103368
0	3.32193	3	1	0.00415594
0	0	3	2	0.0232026
0	1	3	2	0.0133765
0	2.32193	3	2	0.00440424
0	3.32193	3	2	0.00150442
0	0	4	0	0.045707
0	1	4	0	0.0343097
0	2.32193	4	0	0.0180755
0	3.32193	4	0	0.00876639
0	0	4	1	0.0369124
0	1	4	1	0.024215
0	2.32193	4	1	0.00992292
0	3.32193	4	1	0.00391752
0	0	4	2	0.0253885
0	1	4	2	0.0138796
0	2.32193	4	2	0.00435342
0	3.32193	4	2	0.00145113
0	0	5	0	0.0428189
0	1	5	0	0.0317969
0	2.32193	5	0	0.0166956
0	3.32193	5	0	0.00807939
0	0	5	1	0.0349876
0	1	5	1	0.0225988
0	2.32193	5	1	0.00916726
0	3.32193	5	1	0.00359712
0	0	5	2	0.0246517
0	1	5	2	0.0131722
0	2.32193	5	2	0.00405591
0	3.32193	5	2	0.00133913
0	0	6	0	0.0389039
0	1	6	0	0.0289197
0	2.32193	6	0	0.0152565
0	3.32193	6	0	0.00739977
0	0	6	1	0.0319302
0	1	6	1	0.0205874
0	2.32193	6	1	0.00835415
0	3.32193	6	1	0.0032757
0	0	6	2	0.0226955
0	1	6	2	0.0120504
0	2.32193	6	2	0.00369192
0	3.32193	6	2	0.00121503
0	0	7	0	0.0349483
0	1	7	0	0.0260916
0	2.32193	7	0	0.0138404
0	3.32193	7	0	0.00672718
0	0	7	1	0.02877
0	1	7	1	0.0186084
0	2.32193	7	1	0.00758558
0	3.32193	7	1	0.0029813
0	0	7	2	0.0204824
0	1	7	2	0.0108824
0	2.32193	7	2	0.00333661
0	3.32193	7	2	0.00109789
0	0	8	0	0.0312652
0	1	8	0	0.023453
0	2.32193	8	0	0.012487
0	3.32193	8	0	0.00606687
0	0	8	1	0.025757
0	1	8	1	0.0167303
0	2.32193	8	1	0.00684937
0	3.32193	8	1	0.00269618
0	0	8	2	0.0183951
0	1	8	2	0.00980032
0	2.32193	8	2	0.00301425
0	3.32193	8	2	0.000993348
1	0	0	0	0.00872318
1	1	0	0	0.00813539
1	2.32193	0	0	0.00647368
1	3.32193	0	0	0.00441217
1	0	0	1	0.0033108
1	1	0	1	0.00278518
1	2.32193	0	1	0.00186002
1	3.32193	0	1	0.00108312
1	0	0	2	0.00057751
1	1	0	2	0.000438818
1	2.32193	0	2	0.000247253
1	3.32193	0	2	0.000125468
1	0	1	0	0.0200117
1	1	1	0	0.0190828
1	2.32193	1	0	0.0136471
1	3.32193	1	0	0.00806175
1	0	1	1	0.0112127
1	1	1	1	0.00953337
1	2.32193	1	1	0.00558128
1	3.32193	1	1	0.0027759
1	0	1	2	0.00392302
1	1	1	2	0.00289135
1	2.32193	1	2	0.00137465
1	3.32193	1	2	0.000590643
1	0	2	0	0.0357848
1	1	2	0	0.0318696
1	2.32193	2	0	0.0196108
1	3.32193	2	0	0.0103222
1	0	2	1	0.0244654
1	1	2	1	0.0193635
1	2.32193	2	1	0.00959177
1	3.32193	2	1	0.00420029
1	0	2	2	0.0123068
1	1	2	2	0.00832507
1	2.32193	2	2	0.00328392
1	3.32193	2	2	0.0012353
1	0	3	0	0.0486698
1	1	3	0	0.0394758
1	2.32193	3	0	0.0217999
1	3.32193	3	0	0.0107818
1	0	3	1	0.0368099
1	1	3	1	0.0263959
1	2.32193	3	1	0.0115611
1	3.32193	3	1	0.00470966
1	0	3	2	0.0223303
1	1	3	2	0.0135652
1	2.32193	3	2	0.00465321
1	3.32193	3	2	0.00161725
1	0	4	0	0.0532877
1	1	4	0	0.0405052
1	2.32193	4	0	0.0212505
1	3.32193	4	0	0.0102491
1	0	4	1	0.0423684
1	1	4	1	0.0282867
1	2.32193	4	1	0.011633
1	3.32193	4	1	0.0045895
1	0	4	2	0.0282467
1	1	4	2	0.0158197
1	2.32193	4	2	0.00502304
1	3.32193	4	2	0.00168045
1	0	5	0	0.0514058
1	1	5	0	0.0379709
1	2.32193	5	0	0.0196299
1	3.32193	5	0	0.00940523
1	0	5	1	0.0417891
1	1	5	1	0.0269532
1	2.32193	5	1	0.0108275
1	3.32193	5	1	0.00422243
1	0	5	2	0.0291352
1	1	5	2	0.0156314
1	2.32193	5	2	0.00479932
1	3.32193	5	2	0.00158054
1	0	6	0	0.0467152
1	1	6	0	0.0343032
1	2.32193	6	0	0.0177797
1	3.32193	6	0	0.00853683
1	0	6	1	0.0383099
1	1	6	1	0.0244651
1	2.32193	6	1	0.00979228
1	3.32193	6	1	0.00381065
1	0	6	2	0.0271955
1	1	6	2	0.0143579
1	2.32193	6	2	0.00436077
1	3.32193	6	2	0.00142845
1	0	7	0	0.0414106
1	1	7	0	0.0305058
1	2.32193	7	0	0.0159117
1	3.32193	7	0	0.00765885
1	0	7	1	0.0341502
1	1	7	1	0.0218371
1	2.32193	7	1	0.00878237
1	3.32193	7	1	0.00342682
1	0	7	2	0.0243697
1	1	7	2	0.0128348
1	2.32193	7	2	0.00389665
1	3.32193	7	2	0.00127574
1	0	8	0	0.0364111
1	1	8	0	0.0269778
1	2.32193	8	0	0.0141369
1	3.32193	8	0	0.00679858
1	0	8	1	0.030089
1	1	8	1	0.019336
1	2.32193	8	1	0.00782104
1	3.32193	8	1	0.00305856
1	0	8	2	0.0215704
1	1	8	2	0.0113917
1	2.32193	8	2	0.00347174
1	3.32193	8	2	0.00113882
2	0	0	0	0.00323109
2	1	0	0	0.00299088
2	2.32193	0	0	0.00251894
2	3.32193	0	0	0.00187783
2	0	0	1	0.000684823
2	1	0	1	0.000566749
2	2.32193	0	1	0.000397586
2	3.32193	0	1	0.000251067
2	0	0	2	3.94879e-05
2	1	0	2	2.97718e-05
2	2.32193	0	2	1.77631e-05
2	3.32193	0	2	9.76085e-06
2	0	1	0	0.0100346
2	1	1	0	0.0100846
2	2.32193	1	0	0.00815639
2	3.32193	1	0	0.00536134
2	0	1	1	0.004163
2	1	1	1	0.00369143
2	2.32193	1	1	0.0024315
2	3.32193	1	1	0.00134108
2	0	1	2	0.000828335
2	1	1	2	0.000631134
2	2.32193	1	2	0.00033343
2	3.32193	1	2	0.000156816
2	0	2	0	0.0234211
2	1	2	0	0.022997
2	2.32193	2	0	0.016072
2	3.32193	2	0	0.00915184
2	0	2	1	0.0137388
2	1	2	1	0.0119401
2	2.32193	2	1	0.00672911
2	3.32193	2	1	0.00319396
2	0	2	2	0.00518914
2	1	2	2	0.00382327
2	2.32193	2	2	0.00170703
2	3.32193	2	2	0.000692595
2	0	3	0	0.0411159
2	1	3	0	0.036416
2	2.32193	3	0	0.0217244
2	3.32193	3	0	0.0111499
2	0	3	1	0.0287898
2	1	3	1	0.0225981
2	2.32193	3	1	0.0107702
2	3.32193	3	1	0.00457511
2	0	3	2	0.0150919
2	1	3	2	0.0100403
2	2.32193	3	2	0.00376365
2	3.32193	3	2	0.0013656
2	0	4	0	0.0537193
2	1	4	0	0.0429373
2	2.32193	4	0	0.0231678
2	3.32193	4	0	0.0112811
2	0	4	1	0.0411707
2	1	4	1	0.0290465
2	2.32193	4	1	0.0123898
2	3.32193	4	1	0.00496068
2	0	4	2	0.0255524
2	1	4	2	0.0152071
2	2.32193	4	2	0.00504926
2	3.32193	4	2	0.00172049
2	0	5	0	0.0567847
2	1	5	0	0.0426518
2	2.32193	5	0	0.0220485
2	3.32193	5	0	0.0105316
2	0	5	1	0.0454231
2	1	5	1	0.029933
2	2.32193	5	1	0.0121077
2	3.32193	5	1	0.00472712
2	0	5	2	0.0306919
2	1	5	2	0.016931
2	2.32193	5	2	0.00527595
2	3.32193	5	2	0.00174602
2	0	6	0	0.0533466
2	1	6	0	0.0390929
2	2.32193	6	0	0.020036
2	3.32193	6	0	0.00955114
2	0	6	1	0.0435015
2	1	6	1	0.0278193
2	2.32193	6	1	0.0110635
2	3.32193	6	1	0.0042871
2	0	6	2	0.0305298
2	1	6	2	0.0162222
2	2.32193	6	2	0.0049246
2	3.32193	6	2	0.00161109
2	0	7	0	0.0474133
2	1	7	0	0.0346048
2	2.32193	7	0	0.0178003
2	3.32193	7	0	0.00849924
2	0	7	1	0.0390585
2	1	7	1	0.024801
2	2.32193	7	1	0.009869
2	3.32193	7	1	0.00382812
2	0	7	2	0.0278268
2	1	7	2	0.0146031
2	2.32193	7	2	0.00440559
2	3.32193	7	2	0.00143744
2	0	8	0	0.0412819
2	1	8	0	0.0302618
2	2.32193	8	0	0.0156421
2	3.32193	8	0	0.00746112
2	0	8	1	0.0341337
2	1	8	1	0.0217363
2	2.32193	8	1	0.00869351
2	3.32193	8	1	0.00337777
2	0	8	2	0.0245382
2	1	8	2	0.0128724
2	2.32193	8	2	0.00389393
2	3.32193	8	2	0.00127259
3	0	0	0	0.000591387
3	1	0	0	0.000533914
3	2.32193	0	0	0.000461964
3	3.32193	0	0	0.000369659
3	0	0	1	4.12208e-05
3	1	0	1	3.28918e-05
3	2.32193	0	1	2.33366e-05
3	3.32193	0	1	1.55322e-05
3	0	0	2	2.69196e-07
3	1	0	2	2.39365e-07
3	2.32193	0	2	1.73266e-07
3	3.32193	0	2	1.10457e-07
3	0	1	0	0.00320192
3	1	1	0	0.00327813
3	2.32193	1	0	0.00292936
3	3.32193	1	0	0.0021547
3	0	1	1	0.000744397
3	1	1	1	0.000659553
3	2.32193	1	1	0.000471441
3	3.32193	1	1	0.000287073
3	0	1	2	4.90829e-05
3	1	1	2	3.65934e-05
3	2.32193	1	2	2.02086e-05
3	3.32193	1	2	1.01186e-05
3	0	2	0	0.0102599
3	1	2	0	0.0110517
3	2.32193	2	0	0.00909631
3	3.32193	2	0	0.00584954
3	0	2	1	0.00445577
3	1	2	1	0.00418854
3	2.32193	2	1	0.00275549
3	3.32193	2	1	0.00146842
3	0	2	2	0.000958399
3	1	2	2	0.000749638
3	2.32193	2	2	0.000382769
3	3.32193	2	2	0.000171602
3	0	3	0	0.0245583
3	1	3	0	0.0247091
3	2.32193	3	0	0.0170951
3	3.32193	3	0	0.00955346
3	0	3	1	0.0147421
3	1	3	1	0.0130903
3	2.32193	3	1	0.00724234
3	3.32193	3	1	0.00335226
3	0	3	2	0.00578913
3	1	3	2	0.00431245
3	2.32193	3	2	0.00186283
3	3.32193	3	2	0.000731736
3	0	4	0	0.0427733
3	1	4	0	0.0379173
3	2.32193	4	0	0.022301
3	3.32193	4	0	0.0113066
3	0	4	1	0.0303253
3	1	4	1	0.0237854
3	2.32193	4	1	0.0111321
3	3.32193	4	1	0.00465936
3	0	4	2	0.0162321
3	1	4	2	0.0107434
3	2.32193	4	2	0.00392763
3	3.32193	4	2	0.00139949
3	0	5	0	0.0548263
3	1	5	0	0.0436462
3	2.32193	5	0	0.0233293
3	3.32193	5	0	0.0112783
3	0	5	1	0.0422092
3	1	5	1	0.0296177
3	2.32193	5	1	0.0124828
3	3.32193	5	1	0.00495522
3	0	5	2	0.0265245
3	1	5	2	0.0156629
3	2.32193	5	2	0.00512425
3	3.32193	5	2	0.00172958
3	0	6	0	0.0568561
3	1	6	0	0.0425755
3	2.32193	6	0	0.0219084
3	3.32193	6	0	0.0104311
3	0	6	1	0.0456083
3	1	6	1	0.0299338
3	2.32193	6	1	0.0120292
3	3.32193	6	1	0.00467426
3	0	6	2	0.0309773
3	1	6	2	0.0169938
3	2.32193	6	2	0.00525145
3	3.32193	6	2	0.00172885
3	0	7	0	0.052505
3	1	7	0	0.0383725
3	2.32193	7	0	0.0195825
3	3.32193	7	0	0.0092989
3	0	7	1	0.043003
3	1	7	1	0.0274311
3	2.32193	7	1	0.0108794
3	3.32193	7	1	0.00420892
3	0	7	2	0.0302533
3	1	7	2	0.0160229
3	2.32193	7	2	0.00484306
3	3.32193	7	2	0.00157991
3	0	8	0	0.0460463
3	1	8	0	0.033533
3	2.32193	8	0	0.017155
3	3.32193	8	0	0.00813878
3	0	8	1	0.0380402
3	1	8	1	0.0241165
3	2.32193	8	1	0.00957646
3	3.32193	8	1	0.00370799
3	0	8	2	0.0272483
3	1	8	2	0.0142726
3	2.32193	8	2	0.00429929
3	3.32193	8	2	0.00140174
4	0	0	0	3.16517e-05
4	1	0	0	2.77097e-05
4	2.32193	0	0	2.42649e-05
4	3.32193	0	0	2.05421e-05
4	0	0	1	2.57069e-07
4	1	0	1	2.14643e-07
4	2.32193	0	1	1.59403e-07
4	3.32193	0	1	1.07235e-07
4	0	0	2	9.28613e-12
4	1	0	2	2.40736e-08
4	2.32193	0	2	4.15424e-08
4	3.32193	0	2	3.09132e-08
4	0	1	0	0.000512549
4	1	1	0	0.000520349
4	2.32193	1	0	0.00049412
4	3.32193	1	0	0.000399055
4	0	1	1	3.92749e-05
4	1	1	1	3.38946e-05
4	2.32193	1	1	2.52517e-05
4	3.32193	1	1	1.65884e-05
4	0	1	2	3.05736e-07
4	1	1	2	1.82804e-07
4	2.32193	1	2	7.40496e-08
4	3.32193	1	2	2.98113e-08
4	0	2	0	0.00287275
4	1	2	0	0.00325037
4	2.32193	2	0	0.00307287
4	3.32193	2	0	0.00225272
4	0	2	1	0.000697203
4	1	2	1	0.000673182
4	2.32193	2	1	0.00049876
4	3.32193	2	1	0.000298465
4	0	2	2	4.96201e-05
4	1	2	2	3.90132e-05
4	2.32193	2	2	2.17505e-05
4	3.32193	2	2	1.0654e-05
4	0	3	0	0.00967716
4	1	3	0	0.0110414
4	2.32193	3	0	0.0092596
4	3.32193	3	0	0.00590693
4	0	3	1	0.00429172
4	1	3	1	0.00425926
4	2.32193	3	1	0.00282956
4	3.32193	3	1	0.00148417
4	0	3	2	0.000956385
4	1	3	2	0.000777719
4	2.32193	3	2	0.000393361
4	3.32193	3	2	0.000171787
4	0	4	0	0.023782
4	1	4	0	0.024493
4	2.32193	4	0	0.0169559
4	3.32193	4	0	0.00940873
4	0	4	1	0.0144482
4	1	4	1	0.0131049
4	2.32193	4	1	0.0072208
4	3.32193	4	1	0.00330737
4	0	4	2	0.00577629
4	1	4	2	0.00437208
4	2.32193	4	2	0.00186545
4	3.32193	4	2	0.000721761
4	0	5	0	0.0416938
4	1	5	0	0.0373008
4	2.32193	5	0	0.0219122
4	3.32193	5	0	0.011064
4	0	5	1	0.0296075
4	1	5	1	0.023393
4	2.32193	5	1	0.010901
4	3.32193	5	1	0.00453661
4	0	5	2	0.0160155
4	1	5	2	0.0106437
4	2.32193	5	2	0.00385899
4	3.32193	5	2	0.00136473
4	0	6	0	0.0531674
4	1	6	0	0.0425553
4	2.32193	6	0	0.0227791
4	3.32193	6	0	0.0110054
4	0	6	1	0.040981
4	1	6	1	0.028865
4	2.32193	6	1	0.0121494
4	3.32193	6	1	0.00481012
4	0	6	2	0.0257772
4	1	6	2	0.0152472
4	2.32193	6	2	0.00496767
4	3.32193	6	2	0.00167039
4	0	7	0	0.0546544
4	1	7	0	0.0410462
4	2.32193	7	0	0.0211223
4	3.32193	7	0	0.0100391
4	0	7	1	0.0439977
4	1	7	1	0.0289558
4	2.32193	7	1	0.0116502
4	3.32193	7	1	0.00452738
4	0	7	2	0.0298754
4	1	7	2	0.0164123
4	2.32193	7	2	0.00506502
4	3.32193	7	2	0.00166434
4	0	8	0	0.0500174
4	1	8	0	0.0365832
4	2.32193	8	0	0.0185827
4	3.32193	8	0	0.00875893
4	0	8	1	0.0410651
4	1	8	1	0.0262345
4	2.32193	8	1	0.0103983
4	3.32193	8	1	0.00401535
4	0	8	2	0.0290557
4	1	8	2	0.0154077
4	2.32193	8	2	0.00466117
4	3.32193	8	2	0.00152105
5	0	0	0	1.75853e-07
5	1	0	0	9.59678e-08
5	2.32193	0	0	3.60329e-08
5	3.32193	0	0	1.81516e-08
5	0	0	1	1.81451e-12
5	1	0	1	0
5	2.32193	0	1	0
5	3.32193	0	1	0
5	0	0	2	2.41422e-12
5	1	0	2	0
5	2.32193	0	2	0
5	3.32193	0	2	0
5	0	1	0	2.39745e-05
5	1	1	0	2.37484e-05
5	2.32193	1	0	2.31809e-05
5	3.32193	1	0	2.00221e-05
5	0	1	1	2.17181e-07
5	1	1	1	9.69606e-08
5	2.32193	1	1	2.36142e-08
5	3.32193	1	1	8.0645e-09
5	0	1	2	4.08853e-12
5	1	1	2	0
5	2.32193	1	2	0
5	3.32193	1	2	0
5	0	2	0	0.000405364
5	1	2	0	0.000464166
5	2.32193	2	0	0.00047917
5	3.32193	2	0	0.000390963
5	0	2	1	3.2271e-05
5	1	2	1	3.05724e-05
5	2.32193	2	1	2.39155e-05
5	3.32193	2	1	1.5518e-05
5	0	2	2	2.72514e-07
5	1	2	2	1.01448e-07
5	2.32193	2	2	1.86644e-08
5	3.32193	2	2	5.25305e-09
5	0	3	0	0.00243227
5	1	3	0	0.00299359
5	2.32193	3	0	0.00296272
5	3.32193	3	0	0.00217985
5	0	3	1	0.000598956
5	1	3	1	0.00062628
5	2.32193	3	1	0.000480325
5	3.32193	3	1	0.000285186
5	0	3	2	4.37786e-05
5	1	3	2	3.62362e-05
5	2.32193	3	2	2.03266e-05
5	3.32193	3	2	9.77378e-06
5	0	4	0	0.00860745
5	1	4	0	0.0102946
5	2.32193	4	0	0.00879947
5	3.32193	4	0	0.0056134
5	0	4	1	0.0038568
5	1	4	1	0.00400143
5	2.32193	4	1	0.00269505
5	3.32193	4	1	0.00140708
5	0	4	2	0.000870043
5	1	4	2	0.00073498
5	2.32193	4	2	0.000373117
5	3.32193	4	2	0.00016105
5	0	5	0	0.0219639
5	1	5	0	0.023205
5	2.32193	5	0	0.0162303
5	3.32193	5	0	0.00900977
5	0	5	1	0.0132659
5	1	5	1	0.0123149
5	2.32193	5	1	0.00682766
5	3.32193	5	1	0.00312147
5	0	5	2	0.00534857
5	1	5	2	0.00412333
5	2.32193	5	2	0.0017601
5	3.32193	5	2	0.000677585
5	0	6	0	0.0389862
5	1	6	0	0.0354963
5	2.32193	6	0	0.0210659
5	3.32193	6	0	0.0106676
5	0	6	1	0.0276468
5	1	6	1	0.0221634
5	2.32193	6	1	0.0103881
5	3.32193	6	1	0.00432293
5	0	6	2	0.0148644
5	1	6	2	0.00999207
5	2.32193	6	2	0.00362923
5	3.32193	6	2	0.00128118
5	0	7	0	0.0498272
5	1	7	0	0.0403537
5	2.32193	7	0	0.0217269
5	3.32193	7	0	0.0104996
5	0	7	1	0.0385257
5	1	7	1	0.027438
5	2.32193	7	1	0.0116301
5	3.32193	7	1	0.00461492
5	0	7	2	0.0241561
5	1	7	2	0.0144087
5	2.32193	7	2	0.00470971
5	3.32193	7	2	0.00158321
5	0	8	0	0.0512516
5	1	8	0	0.0387246
5	2.32193	8	0	0.0198837
5	3.32193	8	0	0.00938394
5	0	8	1	0.0413285
5	1	8	1	0.0273896
5	2.32193	8	1	0.0110498
5	3.32193	8	1	0.0042908
5	0	8	2	0.0281914
5	1	8	2	0.0155869
5	2.32193	8	2	0.00483146
5	3.32193	8	2	0.00159023
6	0	0	0	1.29547e-11
6	1	0	0	0
6	2.32193	0	0	0
6	3.32193	0	0	0
6	0	0	1	0
6	1	0	1	0
6	2.32193	0	1	3.64982e-11
6	3.32193	0	1	5.14919e-10
6	0	0	2	2.2967e-13
6	1	0	2	0
6	2.32193	0	2	1.397e-10
6	3.32193	0	2	7.3162e-10
6	0	1	0	1.14364e-07
6	1	1	0	4.55657e-08
6	2.32193	1	0	6.65433e-09
6	3.32193	1	0	7.06706e-10
6	0	1	1	2.00023e-11
6	1	1	1	0
6	2.32193	1	1	0
6	3.32193	1	1	0
6	0	1	2	0
6	1	1	2	0
6	2.32193	1	2	0
6	3.32193	1	2	0
6	0	2	0	1.64819e-05
6	1	2	0	1.86282e-05
6	2.32193	2	0	2.00005e-05
6	3.32193	2	0	1.7518e-05
6	0	2	1	1.51673e-07
6	1	2	1	5.41258e-08
6	2.32193	2	1	7.01455e-09
6	3.32193	2	1	8.39427e-10
6	0	2	2	8.57623e-11
6	1	2	2	0
6	2.32193	2	2	0
6	3.32193	2	2	0
6	0	3	0	0.000307804
6	1	3	0	0.000392473
6	2.32193	3	0	0.000434402
6	3.32193	3	0	0.000359584
6	0	3	1	2.44042e-05
6	1	3	1	2.54478e-05
6	2.32193	3	1	2.0972e-05
6	3.32193	3	1	1.36e-05
6	0	3	2	2.07843e-07
6	1	3	2	4.63244e-08
6	2.32193	3	2	1.29502e-09
6	3.32193	3	2	4.75725e-12
6	0	4	0	0.00199091
6	1	4	0	0.00261647
6	2.32193	4	0	0.00268022
6	3.32193	4	0	0.00198437
6	0	4	1	0.00049103
6	1	4	1	0.000547879
6	2.32193	4	1	0.000433375
6	3.32193	4	1	0.00025758
6	0	4	2	3.57956e-05
6	1	4	2	3.15358e-05
6	2.32193	4	2	1.81039e-05
6	3.32193	4	2	8.62243e-06
6	0	5	0	0.00755154
6	1	5	0	0.00938005
6	2.32193	5	0	0.00817139
6	3.32193	5	0	0.00523242
6	0	5	1	0.0033111
6	1	5	1	0.00356537
6	2.32193	5	1	0.00244033
6	3.32193	5	1	0.00127627
6	0	5	2	0.000748837
6	1	5	2	0.00065356
6	2.32193	5	2	0.00033531
6	3.32193	5	2	0.000144433
6	0	6	0	0.0198766
6	1	6	0	0.0215953
6	2.32193	6	0	0.0153851
6	3.32193	6	0	0.00859629
6	0	6	1	0.0119355
6	1	6	1	0.0113366
6	2.32193	6	1	0.00635913
6	3.32193	6	1	0.00291369
6	0	6	2	0.00471396
6	1	6	2	0.00370644
6	2.32193	6	2	0.00159306
6	3.32193	6	2	0.000613339
6	0	7	0	0.0356638
6	1	7	0	0.0331518
6	2.32193	7	0	0.0199128
6	3.32193	7	0	0.0101108
6	0	7	1	0.0253782
6	1	7	1	0.0207445
6	2.32193	7	1	0.00985255
6	3.32193	7	1	0.00411912
6	0	7	2	0.0135363
6	1	7	2	0.0092323
6	2.32193	7	2	0.0033778
6	3.32193	7	2	0.00119373
6	0	8	0	0.0460653
6	1	8	0	0.0377719
6	2.32193	8	0	0.020352
6	3.32193	8	0	0.00977367
6	0	8	1	0.0356577
6	1	8	1	0.0257384
6	2.32193	8	1	0.0109809
6	3.32193	8	1	0.00435948
6	0	8	2	0.02244
6	1	8	2	0.0135518
6	2.32193	8	2	0.00446758
6	3.32193	8	2	0.0015066
0	0	0	-2	0.0258895
0	1	0	-2	0.0266668
0	2.32193	0	-2	0.0250458
0	3.32193	0	-2	0.0206963
0	0	1	-2	0.0385206
0	1	1	-2	0.0387784
0	2.32193	1	-2	0.032724
0	3.32193	1	-2	0.0245046
0	0	2	-2	0.0501419
0	1	2	-2	0.0470079
0	2.32193	2	-2	0.0359617
0	3.32193	2	-2	0.0254126
0	0	3	-2	0.0554039
0	1	3	-2	0.0488925
0	2.32193	3	-2	0.0356189
0	3.32193	3	-2	0.024629
0	0	4	-2	0.0545493
0	1	4	-2	0.0467476
0	2.32193	4	-2	0.0336283
0	3.32193	4	-2	0.0231739
0	0	5	-2	0.0505972
0	1	5	-2	0.0430631
0	2.32193	5	-2	0.031062
0	3.32193	5	-2	0.0214494
0	0	6	-2	0.0457657
0	1	6	-2	0.0390644
0	2.32193	6	-2	0.0283553
0	3.32193	6	-2	0.0196055
0	0	7	-2	0.0410399
0	1	7	-2	0.0352137
0	2.32193	7	-2	0.0256824
0	3.32193	7	-2	0.0177156
0	0	8	-2	0.0366904
0	1	8	-2	0.0316286
0	2.32193	8	-2	0.0230502
0	3.32193	8	-2	0.0157146
1	0	0	-2	0.0196828
1	1	0	-2	0.020721
1	2.32193	0	-2	0.0209537
1	3.32193	0	-2	0.0187639
1	0	1	-2	0.0323386
1	1	1	-2	0.0345804
1	2.32193	1	-2	0.0319381
1	3.32193	1	-2	0.0254198
1	0	2	-2	0.0488623
1	1	2	-2	0.0488037
1	2.32193	2	-2	0.0394153
1	3.32193	2	-2	0.0284982
1	0	3	-2	0.0611719
1	1	3	-2	0.0559477
1	2.32193	3	-2	0.0412065
1	3.32193	3	-2	0.0284122
1	0	4	-2	0.0643941
1	1	4	-2	0.0555776
1	2.32193	4	-2	0.0394238
1	3.32193	4	-2	0.0268045
1	0	5	-2	0.0609792
1	1	5	-2	0.0514186
1	2.32193	5	-2	0.0362488
1	3.32193	5	-2	0.0246296
1	0	6	-2	0.054926
1	1	6	-2	0.0461808
1	2.32193	6	-2	0.0327315
1	3.32193	6	-2	0.0222716
1	0	7	-2	0.0485543
1	1	7	-2	0.0410229
1	2.32193	7	-2	0.0292689
1	3.32193	7	-2	0.0198859
1	0	8	-2	0.042679
1	1	8	-2	0.0362814
1	2.32193	8	-2	0.0259106
1	3.32193	8	-2	0.0173957
2	0	0	-2	0.0117444
2	1	0	-2	0.0125329
2	2.32193	0	-2	0.01355
2	3.32193	0	-2	0.0132522
2	0	1	-2	0.0208273
2	1	1	-2	0.0236986
2	2.32193	1	-2	0.0247735
2	3.32193	1	-2	0.0218308
2	0	2	-2	0.036285
2	1	2	-2	0.0399412
2	2.32193	2	-2	0.0363548
2	3.32193	2	-2	0.0281967
2	0	3	-2	0.0550123
2	1	3	-2	0.0546588
2	2.32193	3	-2	0.0429858
2	3.32193	3	-2	0.0304541
2	0	4	-2	0.0669085
2	1	4	-2	0.0603633
2	2.32193	4	-2	0.0435709
2	3.32193	4	-2	0.0296639
2	0	5	-2	0.0682098
2	1	5	-2	0.0581949
2	2.32193	5	-2	0.040671
2	3.32193	5	-2	0.0273623
2	0	6	-2	0.0629616
2	1	6	-2	0.0526429
2	2.32193	6	-2	0.0366615
2	3.32193	6	-2	0.024639
2	0	7	-2	0.0556047
2	1	7	-2	0.0464315
2	2.32193	7	-2	0.0325012
2	3.32193	7	-2	0.0217966
2	0	8	-2	0.0483042
2	1	8	-2	0.0405555
2	2.32193	8	-2	0.0284353
2	3.32193	8	-2	0.0188365
3	0	0	-2	0.00521079
3	1	0	-2	0.00561898
3	2.32193	0	-2	0.00641508
3	3.32193	0	-2	0.00679364
3	0	1	-2	0.010686
3	1	1	-2	0.012688
3	2.32193	1	-2	0.0148636
3	3.32193	1	-2	0.0147038
3	0	2	-2	0.0203921
3	1	2	-2	0.0248516
3	2.32193	2	-2	0.0266742
3	3.32193	2	-2	0.0233097
3	0	3	-2	0.0373068
3	1	3	-2	0.0420708
3	2.32193	3	-2	0.0380898
3	3.32193	3	-2	0.0291746
3	0	4	-2	0.056779
3	1	4	-2	0.0565284
3	2.32193	4	-2	0.043995
3	3.32193	4	-2	0.0309017
3	0	5	-2	0.0678876
3	1	5	-2	0.0610475
3	2.32193	5	-2	0.0436729
3	3.32193	5	-2	0.0295039
3	0	6	-2	0.0679963
3	1	6	-2	0.0578268
3	2.32193	6	-2	0.0401185
3	3.32193	6	-2	0.0267708
3	0	7	-2	0.0618317
3	1	7	-2	0.0515246
3	2.32193	7	-2	0.0355442
3	3.32193	7	-2	0.0235623
3	0	8	-2	0.0538491
3	1	8	-2	0.0447938
3	2.32193	8	-2	0.0308776
3	3.32193	8	-2	0.0201991
4	0	0	-2	0.00148957
4	1	0	-2	0.00161962
4	2.32193	0	-2	0.00193377
4	3.32193	0	-2	0.00218837
4	0	1	-2	0.00415291
4	1	1	-2	0.00507748
4	2.32193	1	-2	0.00650381
4	3.32193	1	-2	0.00714762
4	0	2	-2	0.00920721
4	1	2	-2	0.0120566
4	2.32193	2	-2	0.0150475
4	3.32193	2	-2	0.0150649
4	0	3	-2	0.0188998
4	1	3	-2	0.0243719
4	2.32193	3	-2	0.0267571
4	3.32193	3	-2	0.0233543
4	0	4	-2	0.0359929
4	1	4	-2	0.0416114
4	2.32193	4	-2	0.0378796
4	3.32193	4	-2	0.0289405
4	0	5	-2	0.055092
4	1	5	-2	0.0554402
4	2.32193	5	-2	0.0431692
4	3.32193	5	-2	0.0302131
4	0	6	-2	0.0655412
4	1	6	-2	0.0592834
4	2.32193	6	-2	0.042372
4	3.32193	6	-2	0.0284756
4	0	7	-2	0.0652086
4	1	7	-2	0.0555837
4	2.32193	7	-2	0.0383302
4	3.32193	7	-2	0.0252512
4	0	8	-2	0.0588224
4	1	8	-2	0.0489874
4	2.32193	8	-2	0.0333341
4	3.32193	8	-2	0.0215567
5	0	0	-2	0.00021058
5	1	0	-2	0.000228808
5	2.32193	0	-2	0.000280282
5	3.32193	0	-2	0.000332487
5	0	1	-2	0.0010424
5	1	1	-2	0.00130663
5	2.32193	1	-2	0.00179647
5	3.32193	1	-2	0.00215262
5	0	2	-2	0.00318489
5	1	2	-2	0.00438442
5	2.32193	2	-2	0.00614952
5	3.32193	2	-2	0.0069619
5	0	3	-2	0.00770974
5	1	3	-2	0.0109474
5	2.32193	3	-2	0.0143096
5	3.32193	3	-2	0.0144729
5	0	4	-2	0.0168925
5	1	4	-2	0.0228602
5	2.32193	4	-2	0.0256831
5	3.32193	4	-2	0.0225103
5	0	5	-2	0.0331239
5	1	5	-2	0.0393907
5	2.32193	5	-2	0.0363184
5	3.32193	5	-2	0.0277839
5	0	6	-2	0.0512759
5	1	6	-2	0.0525649
5	2.32193	6	-2	0.041223
5	3.32193	6	-2	0.0287762
5	0	7	-2	0.0613219
5	1	7	-2	0.0560739
5	2.32193	7	-2	0.0399843
5	3.32193	7	-2	0.026516
5	0	8	-2	0.061106
5	1	8	-2	0.0523108
5	2.32193	8	-2	0.0356082
5	3.32193	8	-2	0.0228458
6	0	0	-2	8.63634e-06
6	1	0	-2	9.20763e-06
6	2.32193	0	-2	1.12472e-05
6	3.32193	0	-2	1.36546e-05
6	0	1	-2	0.00012809
6	1	1	-2	0.000163933
6	2.32193	1	-2	0.000236883
6	3.32193	1	-2	0.000302317
6	0	2	-2	0.000713103
6	1	2	-2	0.00102697
6	2.32193	2	-2	0.00157809
6	3.32193	2	-2	0.00197211
6	0	3	-2	0.00246414
6	1	3	-2	0.00374175
6	2.32193	3	-2	0.00558912
6	3.32193	3	-2	0.00645099
6	0	4	-2	0.00650944
6	1	4	-2	0.00986179
6	2.32193	4	-2	0.0133843
6	3.32193	4	-2	0.013687
6	0	5	-2	0.0148568
6	1	5	-2	0.0209454
6	2.32193	5	-2	0.0240422
6	3.32193	5	-2	0.0211827
6	0	6	-2	0.0297938
6	1	6	-2	0.0364621
6	2.32193	6	-2	0.0340613
6	3.32193	6	-2	0.0260468
6	0	7	-2	0.0468208
6	1	7	-2	0.0489219
6	2.32193	7	-2	0.0383808
6	3.32193	7	-2	0.0264279
6	0	8	-2	0.0566533
6	1	8	-2	0.0522932
6	2.32193	8	-2	0.0367788
6	3.32193	8	-2	0.0236941
