# Supplementary material for: Interpretable Machine Learning for Evaluating Nanogenerators’ Structural Design
Source: ACS Nano. 2025 Apr 7;19(14):14456–66. doi: 10.1021/acsnano.5c02525 (PMC12333421; doi:10.1021/acsnano.5c02525)
Supplement: Supplementary file 2 [file nn5c02525_si_002.zip › IML_TENG_Code/ML_TENG_Code/Disk TENG/Diskdata_D=0.xlsx]

## Sheet: Sheet1
n'	ε'	h'	d'	FOMS		Note: All parameters here have been logarithmized to eliminate the additional effects caused by exponentiation choices during parameter sweeping.
0	0	0	0	0.0320517		For parameter n' here, it should be: n = 2^n';
0	1	0	0	0.0341248		For parameter ε' here, it should be: ε = 2^ε';
0	2.32193	0	0	0.0339573		For parameter h' here, it should be: h = 0.5^h';
0	3.32193	0	0	0.0300736		parameter d' here remains (d = d').
0	0	1	0	0.0438272
0	1	1	0	0.0457686
0	2.32193	1	0	0.0419272
0	3.32193	1	0	0.0347588
0	0	2	0	0.0548222
0	1	2	0	0.0535857
0	2.32193	2	0	0.0452952
0	3.32193	2	0	0.0361364
0	0	3	0	0.059435
0	1	3	0	0.0548876
0	2.32193	3	0	0.0445489
0	3.32193	3	0	0.0349963
0	0	4	0	0.0579984
0	1	4	0	0.0521172
0	2.32193	4	0	0.0418488
0	3.32193	4	0	0.0327254
0	0	5	0	0.0535631
0	1	5	0	0.0478045
0	2.32193	5	0	0.0383426
0	3.32193	5	0	0.0298095
0	0	6	0	0.0483215
0	1	6	0	0.0432278
0	2.32193	6	0	0.0347692
0	3.32193	6	0	0.026945
0	0	7	0	0.0431209
0	1	7	0	0.0386651
0	2.32193	7	0	0.0308951
0	3.32193	7	0	0.0235775
0	0	8	0	0.0385398
0	1	8	0	0.0348055
0	2.32193	8	0	0.0281283
0	3.32193	8	0	0.0216662
1	0	0	0	0.0269752
1	1	0	0	0.0290992
1	2.32193	0	0	0.0298958
1	3.32193	0	0	0.0269455
1	0	1	0	0.0386638
1	1	1	0	0.0424919
1	2.32193	1	0	0.0411711
1	3.32193	1	0	0.0346174
1	0	2	0	0.0546774
1	1	2	0	0.0565167
1	2.32193	2	0	0.0491958
1	3.32193	2	0	0.0388084
1	0	3	0	0.0662935
1	1	3	0	0.063098
1	2.32193	3	0	0.0508519
1	3.32193	3	0	0.0388278
1	0	4	0	0.0687102
1	1	4	0	0.061921
1	2.32193	4	0	0.0483392
1	3.32193	4	0	0.0365158
1	0	5	0	0.0645899
1	1	5	0	0.0569344
1	2.32193	5	0	0.0441431
1	3.32193	5	0	0.0332086
1	0	6	0	0.0579378
1	1	6	0	0.0509165
1	2.32193	6	0	0.0395871
1	3.32193	6	0	0.0297303
1	0	7	0	0.0509411
1	1	7	0	0.0448805
1	2.32193	7	0	0.034814
1	3.32193	7	0	0.0258808
1	0	8	0	0.0447472
1	1	8	0	0.0397779
1	2.32193	8	0	0.0312782
1	3.32193	8	0	0.0234824
2	0	0	0	0.019461
2	1	0	0	0.0211537
2	2.32193	0	0	0.0221967
2	3.32193	0	0	0.0202936
2	0	1	0	0.0274703
2	1	1	0	0.0317682
2	2.32193	1	0	0.0332709
2	3.32193	1	0	0.0291063
2	0	2	0	0.0425938
2	1	2	0	0.0480063
2	2.32193	2	0	0.0454091
2	3.32193	2	0	0.0366975
2	0	3	0	0.0609405
2	1	3	0	0.0625016
2	2.32193	3	0	0.0524166
2	3.32193	3	0	0.039801
2	0	4	0	0.0720247
2	1	4	0	0.0674335
2	2.32193	4	0	0.052552
2	3.32193	4	0	0.0387664
2	0	5	0	0.0724447
2	1	5	0	0.0643062
2	2.32193	5	0	0.0486839
2	3.32193	5	0	0.035531
2	0	6	0	0.0663811
2	1	6	0	0.0577662
2	2.32193	6	0	0.043501
2	3.32193	6	0	0.0316424
2	0	7	0	0.0582193
2	1	7	0	0.050518
2	2.32193	7	0	0.0380086
2	3.32193	7	0	0.0274819
2	0	8	0	0.0505962
2	1	8	0	0.0443282
2	2.32193	8	0	0.0339835
2	3.32193	8	0	0.0249381
3	0	0	0	0.012217
3	1	0	0	0.0133974
3	2.32193	0	0	0.0141554
3	3.32193	0	0	0.0129159
3	0	1	0	0.0169848
3	1	1	0	0.0202675
3	2.32193	1	0	0.0224514
3	3.32193	1	0	0.0203346
3	0	2	0	0.0263514
3	1	2	0	0.0324003
3	2.32193	2	0	0.034213
3	3.32193	2	0	0.0291066
3	0	3	0	0.0432367
3	1	3	0	0.0496798
3	2.32193	3	0	0.0459703
3	3.32193	3	0	0.0358931
3	0	4	0	0.0623456
3	1	4	0	0.063809
3	2.32193	4	0	0.0520966
3	3.32193	4	0	0.0383339
3	0	5	0	0.0726392
3	1	5	0	0.0674857
3	2.32193	5	0	0.0512476
3	3.32193	5	0	0.0366676
3	0	6	0	0.0717881
3	1	6	0	0.0632121
3	2.32193	6	0	0.0467126
3	3.32193	6	0	0.0331314
3	0	7	0	0.0646402
3	1	7	0	0.0557326
3	2.32193	7	0	0.0408325
3	3.32193	7	0	0.0287806
3	0	8	0	0.0563276
3	1	8	0	0.0487697
3	2.32193	8	0	0.0364816
3	3.32193	8	0	0.0261908
4	0	0	0	0.00660682
4	1	0	0	0.00736001
4	2.32193	0	0	0.00776718
4	3.32193	0	0	0.00695535
4	0	1	0	0.00931573
4	1	1	0	0.011351
4	2.32193	1	0	0.0128619
4	3.32193	1	0	0.0117364
4	0	2	0	0.0143156
4	1	2	0	0.0185878
4	2.32193	2	0	0.0212028
4	3.32193	2	0	0.0188015
4	0	3	0	0.0240258
4	1	3	0	0.0309753
4	2.32193	3	0	0.0325694
4	3.32193	3	0	0.0268713
4	0	4	0	0.0411492
4	1	4	0	0.0481271
4	2.32193	4	0	0.0437542
4	3.32193	4	0	0.0331798
4	0	5	0	0.0598788
4	1	5	0	0.061513
4	2.32193	5	0	0.0491502
4	3.32193	5	0	0.0351299
4	0	6	0	0.0695037
4	1	6	0	0.0645341
4	2.32193	6	0	0.0480193
4	3.32193	6	0	0.0334652
4	0	7	0	0.0680759
4	1	7	0	0.0596103
4	2.32193	7	0	0.0428805
4	3.32193	7	0	0.0294721
4	0	8	0	0.061468
4	1	8	0	0.0530781
4	2.32193	8	0	0.038804
4	3.32193	8	0	0.0272286
5	0	0	0	0.0030742
5	1	0	0	0.00350881
5	2.32193	0	0	0.00366598
5	3.32193	0	0	0.0031682
5	0	1	0	0.00443034
5	1	1	0	0.00552982
5	2.32193	1	0	0.00626629
5	3.32193	1	0	0.00560352
5	0	2	0	0.00699148
5	1	2	0	0.00936437
5	2.32193	2	0	0.0109596
5	3.32193	2	0	0.00976468
5	0	3	0	0.0117441
5	1	3	0	0.0162417
5	2.32193	3	0	0.018528
5	3.32193	3	0	0.0158656
5	0	4	0	0.0209597
5	1	4	0	0.0279343
5	2.32193	4	0	0.0288861
5	3.32193	4	0	0.0230142
5	0	5	0	0.0370886
5	1	5	0	0.043999
5	2.32193	5	0	0.0391106
5	3.32193	5	0	0.0287004
5	0	6	0	0.0547885
5	1	6	0	0.0567194
5	2.32193	6	0	0.0444529
5	3.32193	6	0	0.0309167
5	0	7	0	0.06384
5	1	7	0	0.0591951
5	2.32193	7	0	0.0427747
5	3.32193	7	0	0.0288048
5	0	8	0	0.0638054
5	1	8	0	0.0562949
5	2.32193	8	0	0.040575
5	3.32193	8	0	0.0278212
6	0	0	0	0.00122133
6	1	0	0	0.00145006
6	2.32193	0	0	0.00149578
6	3.32193	0	0	0.00123665
6	0	1	0	0.00182101
6	1	1	0	0.00234733
6	2.32193	1	0	0.00261749
6	3.32193	1	0	0.002248
6	0	2	0	0.00299152
6	1	2	0	0.00411851
6	2.32193	2	0	0.00478159
6	3.32193	2	0	0.00414972
6	0	3	0	0.00523588
6	1	3	0	0.00748042
6	2.32193	3	0	0.00867884
6	3.32193	3	0	0.00741302
6	0	4	0	0.00944337
6	1	4	0	0.0135273
6	2.32193	4	0	0.01503
6	3.32193	4	0	0.0123227
6	0	5	0	0.0176193
6	1	5	0	0.0238171
6	2.32193	5	0	0.0238159
6	3.32193	5	0	0.0182211
6	0	6	0	0.0321494
6	1	6	0	0.0384721
6	2.32193	6	0	0.0333378
6	3.32193	6	0	0.0237205
6	0	7	0	0.0486031
6	1	7	0	0.0506462
6	2.32193	7	0	0.0389193
6	3.32193	7	0	0.0264055
6	0	8	0	0.0591687
6	1	8	0	0.0557055
6	2.32193	8	0	0.0405635
6	3.32193	8	0	0.0273343
