# Supplementary material for: Interpretable Machine Learning for Evaluating Nanogenerators’ Structural Design
Source: ACS Nano. 2025 Apr 7;19(14):14456–66. doi: 10.1021/acsnano.5c02525 (PMC12333421; doi:10.1021/acsnano.5c02525)
Supplement: Supplementary file 2 [file nn5c02525_si_002.zip › IML_TENG_Code/ML_TENG_Code/Disk TENG/DiskTENG_ANNprediction.m]

%% D=0
clc;clear;
data = readmatrix("Diskdata_D!=0.xlsx");
X = data(:,1:4);
Y = data(:,5);
Y = Y';
[x,~] = mapminmax(X',0,1);
size1=9;
trainFcn = 'trainbr';
hiddenLayerSize = [size1 size1];
net = fitnet(hiddenLayerSize, trainFcn);
for i = 1:numel(net.inputs)
    net.inputs{i}.processFcns = {};
end
for i = 1:numel(net.outputs)
    net.outputs{i}.processFcns = {};
end
for i = 1:length(hiddenLayerSize)
net.layers{i}.transferFcn = 'logsig';
end
net.layers{end}.transferFcn = 'purelin';
net.divideFcn = 'dividerand';
ratio = 80;
net.divideParam.trainRatio = ratio/100;
net.divideParam.valRatio = 0;
net.divideParam.testRatio = (100-ratio)/100;
net.trainParam.epochs=800;
[net,~] = train(net,x,Y);
n = linspace(0,6,30);
Er = linspace(0,log2(10),30);
H = linspace(0, 8, 30);
D = linspace(-2, 2, 29);
[nGrid, ErGrid, HGrid, DGrid] = ndgrid(n, Er ,H, D);
totalCombinations = [nGrid(:), ErGrid(:), HGrid(:), DGrid(:)];
Trdata= totalCombinations;
Xdata = Trdata(1:end,1:4);
X1 = zeros(size(Xdata));
[x1,~] = mapminmax(Xdata',0,1);
y1 = net(x1);
y1_trans = y1';
headers =  {'n', 'ε', 'h', 'd', 'FOMs'};
writecell(headers,"Dataset_for_IML.xlsx");
X1(:,1) = 2.^Xdata(:,1);
X1(:,2) = 2.^Xdata(:,2);
X1(:,3) = 0.5.^Xdata(:,3);
X1(:,4) = 2.^(Xdata(:,4)-3);
combinedData = [X1, y1_trans];
writematrix(combinedData, "Dataset_for_IML.xlsx", 'WriteMode','append');
%% D!=0
clc;clear;
data = readmatrix("Diskdata_D=0.xlsx");
X = data(:,1:4);
Y = data(:,5);
Y = Y';
[x,PSx] = mapminmax(X',0,1);
size1=9;
trainFcn = 'trainbr';
hiddenLayerSize = [size1 size1];
net = fitnet(hiddenLayerSize, trainFcn);
for i = 1:numel(net.inputs)
    net.inputs{i}.processFcns = {};
end
for i = 1:numel(net.outputs)
    net.outputs{i}.processFcns = {};
end
for i = 1:length(hiddenLayerSize)
net.layers{i}.transferFcn = 'logsig';
end
net.layers{end}.transferFcn = 'purelin';
net.divideFcn = 'dividerand';
ratio = 80;
net.divideParam.trainRatio = ratio/100;
net.divideParam.valRatio = 0;
net.divideParam.testRatio = (100-ratio)/100;
net.trainParam.epochs=800;
[net,tr] = train(net,x,Y);
y = net(x); 
n = linspace(0,6,30);
Er = linspace(0,log2(10),30);
H = linspace(0, 8, 30);
D = 0;
[nGrid, ErGrid, HGrid, DGrid] = ndgrid(n, Er ,H, D);
totalCombinations = [nGrid(:), ErGrid(:), HGrid(:), DGrid(:)];
Trdata= totalCombinations;
Xdata = Trdata(1:end,1:4);
X1 = zeros(size(Xdata));
[x1,~] = mapminmax(Xdata',0,1);
y1 = net(x1);
y1_trans = y1';
headers =  {'n', 'ε', 'h', 'd', 'FOMs'};
writecell(headers,"Dataset_for_IML.xlsx");
X1(:,1) = 2.^Xdata(:,1);
X1(:,2) = 2.^Xdata(:,2);
X1(:,3) = 0.5.^Xdata(:,3);
X1(:,4) = Xdata(:,4);
combinedData = [X1, y1_trans];
writematrix(combinedData, "Dataset_for_IML.xlsx", 'WriteMode','append');
