# Supplementary material for: Interpretable Machine Learning for Evaluating Nanogenerators’ Structural Design
Source: ACS Nano. 2025 Apr 7;19(14):14456–66. doi: 10.1021/acsnano.5c02525 (PMC12333421; doi:10.1021/acsnano.5c02525)
Supplement: Supplementary file 2 [file nn5c02525_si_002.zip › IML_TENG_Code/ML_TENG_Code/Spherical TENG/SphericalTENG_ANNprediction.m]

clc;clear;close all
addr='Spherical_dataset.xlsx';
size1=8;
[data]=readmatrix(addr);
X = data(1:end,1:5);
Y = data(1:end,6);
Y = Y';
[x,PSx] = mapminmax(X',0,1);
trainFcn = 'trainbr';
hiddenLayerSize = [size1 size1 size1];
net = fitnet(hiddenLayerSize, trainFcn);
for i = 1:numel(net.inputs)
    net.inputs{i}.processFcns = {};
end
for i = 1:numel(net.outputs)
    net.outputs{i}.processFcns = {};
end
net.layers{1}.transferFcn = 'logsig';
net.layers{2}.transferFcn = 'logsig';
net.layers{3}.transferFcn = 'logsig';
net.layers{end}.transferFcn = 'purelin';
%Divide the dataset
net.divideFcn = 'dividerand';
net.divideParam.trainRatio = 80/100;
net.divideParam.valRatio = 0;
net.divideParam.testRatio = 20/100;
net.trainParam.epochs=600;
%Perform ANN training
[net,tr] = train(net,x,Y);
y = net(x); 
%% prepare dataset for Interpretable ML
ep_pla = linspace(1,10,15);
ep_sph = linspace(1,10,15);
theta_Al = linspace(15,75,15);
d_Relectric = linspace(0,1,15);
d_HPlastic = linspace(0,1,15);
[EpPlaGrid, EpSphGrid, ThetaAlGrid, DRelectricGrid, DHPlasticGrid] = ndgrid(ep_pla, ep_sph, theta_Al, d_Relectric, d_HPlastic);
totalCombinations = [EpPlaGrid(:), EpSphGrid(:), ThetaAlGrid(:), DRelectricGrid(:), DHPlasticGrid(:)];
Trdata= totalCombinations;
Xdata = Trdata(1:end,:);
X1 = zeros(size(Xdata));
X1(:,1) = (Xdata(:,1)-1)/9;
X1(:,2) = (Xdata(:,2)-1)/9;
X1(:,3) = (Xdata(:,3)-15)/60;
X1(:,4) = (Xdata(:,4)-0)/1;
X1(:,5) = (Xdata(:,5)-0)/1;
y1 = net(X1');
y1_trans = y1';
combinedData = [Trdata, y1_trans];
headers = {'ep_shell', 'ep_ball', 'theta', 'dR', 'dH','FOMs'};
filename = 'Dataset_for_IML.xlsx';
writecell(headers,filename);
writematrix(combinedData, "Dataset_for_IML.xlsx", 'WriteMode','append');
