# Supplementary material for: Interpretable Machine Learning for Evaluating Nanogenerators’ Structural Design
Source: ACS Nano. 2025 Apr 7;19(14):14456–66. doi: 10.1021/acsnano.5c02525 (PMC12333421; doi:10.1021/acsnano.5c02525)
Supplement: Supplementary file 2 [file nn5c02525_si_002.zip › IML_TENG_Code/ML_TENG_Code/Spherical TENG/SphericalTENG_SHAP.ipynb]

# %% [code]
import pandas as pd
import numpy as np
import xgboost as xgb
from sklearn.model_selection import train_test_split, GridSearchCV
from sklearn.preprocessing import MinMaxScaler
import matplotlib.pyplot as plt
from sklearn.metrics import mean_squared_error
import seaborn as sns
import cupy as cp
import shap

# 加载数据
filename = "Dataset_for_IML.xlsx"
df = pd.read_excel(filename)

xnum = 5
ynum = 5
feature_names = df.columns[0:xnum].tolist()
print(feature_names)

X = df.iloc[:, 0:xnum]
Y = df.iloc[:, ynum]
Y = Y.clip(lower=0)
scaler_X = MinMaxScaler(feature_range=(0, 1))
X = scaler_X.fit_transform(X)

X_train, X_test, Y_train, Y_test = train_test_split(X, Y, test_size=0.2, random_state=0)

num_round = 300;
param = {
    "learning_rate": 0.034,
    "max_depth": 12,
    "tree_method": "hist",
    "device": "cuda",
}

dX = xgb.DMatrix(X, label=Y, feature_names=feature_names)
dtrain = xgb.DMatrix(X_train, label=Y_train, feature_names=feature_names)
dtest = xgb.DMatrix(X_test, label=Y_test, feature_names=feature_names)

best_model = xgb.train(param, dtrain, num_round)
Y_test_pred = best_model.predict(dtest)

best_model.set_param({"device": "cuda"})
shap_values = best_model.predict(dX, pred_contribs=True)
shap_interaction_values = best_model.predict(dX, pred_interactions=True)

shap.initjs()
shap.summary_plot(shap_values[:,:-1], X, feature_names=feature_names)

shap.summary_plot(shap_values[:,:-1], X, plot_type='bar', feature_names=feature_names)
print(np.abs(shap_values[:,:-1]).mean(0))

shap_interaction_values_mean_abs = np.abs(shap_interaction_values[:,:-1,:-1]).mean(axis=0)

plt.figure(figsize=(12, 10))
sns.heatmap(shap_interaction_values_mean_abs, annot=True, cmap="cool",
            xticklabels=feature_names, yticklabels=feature_names, annot_kws={"size": 8})
plt.title('Mean Absolute SHAP Interaction Values')
plt.xticks(rotation=45, fontsize=10)
plt.yticks(rotation=45, fontsize=10)
plt.show()
