# Supplementary material for: Interpretable Machine Learning for Evaluating Nanogenerators’ Structural Design
Source: ACS Nano. 2025 Apr 7;19(14):14456–66. doi: 10.1021/acsnano.5c02525 (PMC12333421; doi:10.1021/acsnano.5c02525)
Supplement: Supplementary file 2 [file nn5c02525_si_002.zip › IML_TENG_Code/ML_TENG_Code/Spherical TENG/Spherical_dataset.xlsx]

## Sheet: Sheet1
εshell	εball	θ	dR	dH	FOMS
1	1	15	0	0.03	0
1	1	15	0	0.05	0
1	1	15	0	0.1	0
1	1	15	0	0.2	0
1	1	15	0	0.3	0
1	1	15	0	0.4	0
1	1	15	0	0.5	0
1	1	15	0	0.6	0
1	1	15	0	0.8	0
1	1	15	0	1	0
1	1	15	0.1	0.03	0.000631334
1	1	15	0.1	0.05	0.000883094
1	1	15	0.1	0.1	0.00121787
1	1	15	0.1	0.2	0.00133943
1	1	15	0.1	0.3	0.0012296
1	1	15	0.1	0.4	0.00107293
1	1	15	0.1	0.5	0.000920894
1	1	15	0.1	0.6	0.000787242
1	1	15	0.1	0.8	0.000578874
1	1	15	0.1	1	0.000433383
1	1	15	0.2	0.03	0.00411589
1	1	15	0.2	0.05	0.00596681
1	1	15	0.2	0.1	0.00873475
1	1	15	0.2	0.2	0.0102592
1	1	15	0.2	0.3	0.00977102
1	1	15	0.2	0.4	0.00872862
1	1	15	0.2	0.5	0.00761354
1	1	15	0.2	0.6	0.00658421
1	1	15	0.2	0.8	0.00491523
1	1	15	0.2	1	0.00371336
1	1	15	0.3	0.03	0.00820342
1	1	15	0.3	0.05	0.0123153
1	1	15	0.3	0.1	0.019152
1	1	15	0.3	0.2	0.0241235
1	1	15	0.3	0.3	0.0239176
1	1	15	0.3	0.4	0.0219293
1	1	15	0.3	0.5	0.0194736
1	1	15	0.3	0.6	0.017061
1	1	15	0.3	0.8	0.0129541
1	1	15	0.3	1	0.00988831
1	1	15	0.4	0.03	0.010607
1	1	15	0.4	0.05	0.0163869
1	1	15	0.4	0.1	0.0268613
1	1	15	0.4	0.2	0.0360635
1	1	15	0.4	0.3	0.037144
1	1	15	0.4	0.4	0.0349219
1	1	15	0.4	0.5	0.0315556
1	1	15	0.4	0.6	0.0279992
1	1	15	0.4	0.8	0.0216172
1	1	15	0.4	1	0.0166701
1	1	15	0.5	0.03	0.0110962
1	1	15	0.5	0.05	0.0175322
1	1	15	0.5	0.1	0.0299684
1	1	15	0.5	0.2	0.0424604
1	1	15	0.5	0.3	0.0452073
1	1	15	0.5	0.4	0.0434504
1	1	15	0.5	0.5	0.039881
1	1	15	0.5	0.6	0.0357905
1	1	15	0.5	0.8	0.0280558
1	1	15	0.5	1	0.0218354
1	1	15	0.6	0.03	0.0100614
1	1	15	0.6	0.05	0.0161575
1	1	15	0.6	0.1	0.0285389
1	1	15	0.6	0.2	0.0421981
1	1	15	0.6	0.3	0.046159
1	1	15	0.6	0.4	0.0451955
1	1	15	0.6	0.5	0.0420259
1	1	15	0.6	0.6	0.0380839
1	1	15	0.6	0.8	0.0302373
1	1	15	0.6	1	0.0237181
1	1	15	0.7	0.03	0.00788025
1	1	15	0.7	0.05	0.0127982
1	1	15	0.7	0.1	0.0231367
1	1	15	0.7	0.2	0.0353499
1	1	15	0.7	0.3	0.039489
1	1	15	0.7	0.4	0.0392137
1	1	15	0.7	0.5	0.0368584
1	1	15	0.7	0.6	0.0336424
1	1	15	0.7	0.8	0.0269921
1	1	15	0.7	1	0.0213044
1	1	15	0.8	0.03	0.00491373
1	1	15	0.8	0.05	0.00804508
1	1	15	0.8	0.1	0.0147692
1	1	15	0.8	0.2	0.0230539
1	1	15	0.8	0.3	0.0261348
1	1	15	0.8	0.4	0.0262191
1	1	15	0.8	0.5	0.0248104
1	1	15	0.8	0.6	0.0227784
1	1	15	0.8	0.8	0.0184052
1	1	15	0.8	1	0.0145951
1	1	15	0.9	0.03	0.00174858
1	1	15	0.9	0.05	0.00286545
1	1	15	0.9	0.1	0.00531233
1	1	15	0.9	0.2	0.00840374
1	1	15	0.9	0.3	0.00962056
1	1	15	0.9	0.4	0.00971
1	1	15	0.9	0.5	0.0092374
1	1	15	0.9	0.6	0.00850627
1	1	15	0.9	0.8	0.00690384
1	1	15	0.9	1	0.00549059
1	1	15	1	0.03	0
1	1	15	1	0.05	0
1	1	15	1	0.1	0
1	1	15	1	0.2	0
1	1	15	1	0.3	0
1	1	15	1	0.4	0
1	1	15	1	0.5	0
1	1	15	1	0.6	0
1	1	15	1	0.8	0
1	1	15	1	1	0
1	1	35	0	0.03	0
1	1	35	0	0.05	0
1	1	35	0	0.1	0
1	1	35	0	0.2	0
1	1	35	0	0.3	0
1	1	35	0	0.4	0
1	1	35	0	0.5	0
1	1	35	0	0.6	0
1	1	35	0	0.8	0
1	1	35	0	1	0
1	1	35	0.1	0.03	0.000225037
1	1	35	0.1	0.05	0.000327179
1	1	35	0.1	0.1	0.000483522
1	1	35	0.1	0.2	0.000579199
1	1	35	0.1	0.3	0.00056045
1	1	35	0.1	0.4	0.000506804
1	1	35	0.1	0.5	0.000446185
1	1	35	0.1	0.6	0.000388634
1	1	35	0.1	0.8	0.000293017
1	1	35	0.1	1	0.000222779
1	1	35	0.2	0.03	0.00258989
1	1	35	0.2	0.05	0.00379886
1	1	35	0.2	0.1	0.00570143
1	1	35	0.2	0.2	0.00695341
1	1	35	0.2	0.3	0.00679875
1	1	35	0.2	0.4	0.00618968
1	1	35	0.2	0.5	0.00547497
1	1	35	0.2	0.6	0.00478496
1	1	35	0.2	0.8	0.00362384
1	1	35	0.2	1	0.00276267
1	1	35	0.3	0.03	0.0087392
1	1	35	0.3	0.05	0.0129576
1	1	35	0.3	0.1	0.0198191
1	1	35	0.3	0.2	0.024714
1	1	35	0.3	0.3	0.0244779
1	1	35	0.3	0.4	0.0224725
1	1	35	0.3	0.5	0.0199931
1	1	35	0.3	0.6	0.0175468
1	1	35	0.3	0.8	0.0133623
1	1	35	0.3	1	0.0102209
1	1	35	0.4	0.03	0.0171422
1	1	35	0.4	0.05	0.0257186
1	1	35	0.4	0.1	0.0401731
1	1	35	0.4	0.2	0.051361
1	1	35	0.4	0.3	0.051618
1	1	35	0.4	0.4	0.0478409
1	1	35	0.4	0.5	0.0428433
1	1	35	0.4	0.6	0.0377794
1	1	35	0.4	0.8	0.0289498
1	1	35	0.4	1	0.0222274
1	1	35	0.5	0.03	0.0242948
1	1	35	0.5	0.05	0.0368791
1	1	35	0.5	0.1	0.0588367
1	1	35	0.5	0.2	0.077167
1	1	35	0.5	0.3	0.0787327
1	1	35	0.5	0.4	0.0736916
1	1	35	0.5	0.5	0.0664453
1	1	35	0.5	0.6	0.0588801
1	1	35	0.5	0.8	0.0454108
1	1	35	0.5	1	0.0350029
1	1	35	0.6	0.03	0.0271843
1	1	35	0.6	0.05	0.0417044
1	1	35	0.6	0.1	0.0678422
1	1	35	0.6	0.2	0.0911334
1	1	35	0.6	0.3	0.0943131
1	1	35	0.6	0.4	0.0891026
1	1	35	0.6	0.5	0.0808609
1	1	35	0.6	0.6	0.0719914
1	1	35	0.6	0.8	0.0558643
1	1	35	0.6	1	0.0432202
1	1	35	0.7	0.03	0.0244693
1	1	35	0.7	0.05	0.0378653
1	1	35	0.7	0.1	0.0626055
1	1	35	0.7	0.2	0.0858311
1	1	35	0.7	0.3	0.0899251
1	1	35	0.7	0.4	0.0856428
1	1	35	0.7	0.5	0.0781595
1	1	35	0.7	0.6	0.0698699
1	1	35	0.7	0.8	0.0545068
1	1	35	0.7	1	0.0423038
1	1	35	0.8	0.03	0.016597
1	1	35	0.8	0.05	0.02585
1	1	35	0.8	0.1	0.0432649
1	1	35	0.8	0.2	0.0602366
1	1	35	0.8	0.3	0.0637008
1	1	35	0.8	0.4	0.061046
1	1	35	0.8	0.5	0.0559561
1	1	35	0.8	0.6	0.0501717
1	1	35	0.8	0.8	0.0393006
1	1	35	0.8	1	0.0305778
1	1	35	0.9	0.03	0.00620122
1	1	35	0.9	0.05	0.00969631
1	1	35	0.9	0.1	0.0163516
1	1	35	0.9	0.2	0.0229816
1	1	35	0.9	0.3	0.02445
1	1	35	0.9	0.4	0.0235209
1	1	35	0.9	0.5	0.0216188
1	1	35	0.9	0.6	0.0194213
1	1	35	0.9	0.8	0.0152514
1	1	35	0.9	1	0.0118856
1	1	35	1	0.03	0
1	1	35	1	0.05	0
1	1	35	1	0.1	0
1	1	35	1	0.2	0
1	1	35	1	0.3	0
1	1	35	1	0.4	0
1	1	35	1	0.5	0
1	1	35	1	0.6	0
1	1	35	1	0.8	0
1	1	35	1	1	0
1	1	55	0	0.03	0
1	1	55	0	0.05	0
1	1	55	0	0.1	0
1	1	55	0	0.2	0
1	1	55	0	0.3	0
1	1	55	0	0.4	0
1	1	55	0	0.5	0
1	1	55	0	0.6	0
1	1	55	0	0.8	0
1	1	55	0	1	0
1	1	55	0.1	0.03	0.000113146
1	1	55	0.1	0.05	0.000167351
1	1	55	0.1	0.1	0.00025519
1	1	55	0.1	0.2	0.000317809
1	1	55	0.1	0.3	0.000314887
1	1	55	0.1	0.4	0.000289249
1	1	55	0.1	0.5	0.000257453
1	1	55	0.1	0.6	0.000226022
1	1	55	0.1	0.8	0.000172176
1	1	55	0.1	1	0.000131717
1	1	55	0.2	0.03	0.00151273
1	1	55	0.2	0.05	0.00224421
1	1	55	0.2	0.1	0.00343967
1	1	55	0.2	0.2	0.00430817
1	1	55	0.2	0.3	0.00428131
1	1	55	0.2	0.4	0.0039398
1	1	55	0.2	0.5	0.00351079
1	1	55	0.2	0.6	0.00308455
1	1	55	0.2	0.8	0.00235207
1	1	55	0.2	1	0.00180033
1	1	55	0.3	0.03	0.00609514
1	1	55	0.3	0.05	0.00907651
1	1	55	0.3	0.1	0.0140015
1	1	55	0.3	0.2	0.0176608
1	1	55	0.3	0.3	0.0176166
1	1	55	0.3	0.4	0.0162477
1	1	55	0.3	0.5	0.0144993
1	1	55	0.3	0.6	0.0127517
1	1	55	0.3	0.8	0.00973515
1	1	55	0.3	1	0.00745658
1	1	55	0.4	0.03	0.0144512
1	1	55	0.4	0.05	0.0216153
1	1	55	0.4	0.1	0.0335976
1	1	55	0.4	0.2	0.042733
1	1	55	0.4	0.3	0.0428154
1	1	55	0.4	0.4	0.0395931
1	1	55	0.4	0.5	0.0353921
1	1	55	0.4	0.6	0.0311628
1	1	55	0.4	0.8	0.0238246
1	1	55	0.4	1	0.018263
1	1	55	0.5	0.03	0.024608
1	1	55	0.5	0.05	0.0369867
1	1	55	0.5	0.1	0.0579727
1	1	55	0.5	0.2	0.0744194
1	1	55	0.5	0.3	0.074929
1	1	55	0.5	0.4	0.0694924
1	1	55	0.5	0.5	0.0622366
1	1	55	0.5	0.6	0.054868
1	1	55	0.5	0.8	0.0420136
1	1	55	0.5	1	0.0322346
1	1	55	0.6	0.03	0.0323847
1	1	55	0.6	0.05	0.0489146
1	1	55	0.6	0.1	0.0773231
1	1	55	0.6	0.2	0.100203
1	1	55	0.6	0.3	0.101394
1	1	55	0.6	0.4	0.094319
1	1	55	0.6	0.5	0.0846334
1	1	55	0.6	0.6	0.0747115
1	1	55	0.6	0.8	0.0572996
1	1	55	0.6	1	0.0440021
1	1	55	0.7	0.03	0.0332258
1	1	55	0.7	0.05	0.0504123
1	1	55	0.7	0.1	0.0803176
1	1	55	0.7	0.2	0.104997
1	1	55	0.7	0.3	0.106742
1	1	55	0.7	0.4	0.0995712
1	1	55	0.7	0.5	0.0895051
1	1	55	0.7	0.6	0.079107
1	1	55	0.7	0.8	0.0607614
1	1	55	0.7	1	0.0466988
1	1	55	0.8	0.03	0.024771
1	1	55	0.8	0.05	0.03772
1	1	55	0.8	0.1	0.060482
1	1	55	0.8	0.2	0.0796307
1	1	55	0.8	0.3	0.0812623
1	1	55	0.8	0.4	0.0759736
1	1	55	0.8	0.5	0.0683932
1	1	55	0.8	0.6	0.0605072
1	1	55	0.8	0.8	0.0465311
1	1	55	0.8	1	0.0357865
1	1	55	0.9	0.03	0.00979269
1	1	55	0.9	0.05	0.0149481
1	1	55	0.9	0.1	0.0240654
1	1	55	0.9	0.2	0.0318341
1	1	55	0.9	0.3	0.0325689
1	1	55	0.9	0.4	0.0304946
1	1	55	0.9	0.5	0.0274781
1	1	55	0.9	0.6	0.0243255
1	1	55	0.9	0.8	0.0187218
1	1	55	0.9	1	0.0144047
1	1	55	1	0.03	0
1	1	55	1	0.05	0
1	1	55	1	0.1	0
1	1	55	1	0.2	0
1	1	55	1	0.3	0
1	1	55	1	0.4	0
1	1	55	1	0.5	0
1	1	55	1	0.6	0
1	1	55	1	0.8	0
1	1	55	1	1	0
1	1	75	0	0.03	0
1	1	75	0	0.05	0
1	1	75	0	0.1	0
1	1	75	0	0.2	0
1	1	75	0	0.3	0
1	1	75	0	0.4	0
1	1	75	0	0.5	0
1	1	75	0	0.6	0
1	1	75	0	0.8	0
1	1	75	0	1	0
1	1	75	0.1	0.03	6.94446e-05
1	1	75	0.1	0.05	0.00010344
1	1	75	0.1	0.1	0.000159369
1	1	75	0.1	0.2	0.000199603
1	1	75	0.1	0.3	0.000197244
1	1	75	0.1	0.4	0.000180226
1	1	75	0.1	0.5	0.000159491
1	1	75	0.1	0.6	0.000139267
1	1	75	0.1	0.8	0.000105157
1	1	75	0.1	1	7.99322e-05
1	1	75	0.2	0.03	0.00097705
1	1	75	0.2	0.05	0.00145626
1	1	75	0.2	0.1	0.00224568
1	1	75	0.2	0.2	0.00281463
1	1	75	0.2	0.3	0.00278211
1	1	75	0.2	0.4	0.00254239
1	1	75	0.2	0.5	0.00225004
1	1	75	0.2	0.6	0.00196481
1	1	75	0.2	0.8	0.00148364
1	1	75	0.2	1	0.00112777
1	1	75	0.3	0.03	0.00419261
1	1	75	0.3	0.05	0.00625387
1	1	75	0.3	0.1	0.00965482
1	1	75	0.3	0.2	0.0121118
1	1	75	0.3	0.3	0.0119758
1	1	75	0.3	0.4	0.0109456
1	1	75	0.3	0.5	0.00968797
1	1	75	0.3	0.6	0.00846014
1	1	75	0.3	0.8	0.00638867
1	1	75	0.3	1	0.0048564
1	1	75	0.4	0.03	0.0106975
1	1	75	0.4	0.05	0.0159718
1	1	75	0.4	0.1	0.0246907
1	1	75	0.4	0.2	0.0310072
1	1	75	0.4	0.3	0.0306713
1	1	75	0.4	0.4	0.0280381
1	1	75	0.4	0.5	0.0248185
1	1	75	0.4	0.6	0.0216747
1	1	75	0.4	0.8	0.0163688
1	1	75	0.4	1	0.0124433
1	1	75	0.5	0.03	0.0197347
1	1	75	0.5	0.05	0.0294961
1	1	75	0.5	0.1	0.0456671
1	1	75	0.5	0.2	0.0574196
1	1	75	0.5	0.3	0.0568233
1	1	75	0.5	0.4	0.0519556
1	1	75	0.5	0.5	0.0459957
1	1	75	0.5	0.6	0.0401714
1	1	75	0.5	0.8	0.0303397
1	1	75	0.5	1	0.0230647
1	1	75	0.6	0.03	0.0281547
1	1	75	0.6	0.05	0.0421285
1	1	75	0.6	0.1	0.0653306
1	1	75	0.6	0.2	0.0822489
1	1	75	0.6	0.3	0.0814336
1	1	75	0.6	0.4	0.0744743
1	1	75	0.6	0.5	0.0659382
1	1	75	0.6	0.6	0.0575937
1	1	75	0.6	0.8	0.0435016
1	1	75	0.6	1	0.0330716
1	1	75	0.7	0.03	0.0310999
1	1	75	0.7	0.05	0.0465857
1	1	75	0.7	0.1	0.0723558
1	1	75	0.7	0.2	0.0912064
1	1	75	0.7	0.3	0.0903441
1	1	75	0.7	0.4	0.0826411
1	1	75	0.7	0.5	0.0731784
1	1	75	0.7	0.6	0.0639208
1	1	75	0.7	0.8	0.0482843
1	1	75	0.7	1	0.0367089
1	1	75	0.8	0.03	0.0246086
1	1	75	0.8	0.05	0.036896
1	1	75	0.8	0.1	0.0573813
1	1	75	0.8	0.2	0.0724067
1	1	75	0.8	0.3	0.0717498
1	1	75	0.8	0.4	0.0656442
1	1	75	0.8	0.5	0.0581318
1	1	75	0.8	0.6	0.0507824
1	1	75	0.8	0.8	0.0383619
1	1	75	0.8	1	0.0291662
1	1	75	0.9	0.03	0.0101126
1	1	75	0.9	0.05	0.0151719
1	1	75	0.9	0.1	0.0236163
1	1	75	0.9	0.2	0.0298212
1	1	75	0.9	0.3	0.0295585
1	1	75	0.9	0.4	0.0270454
1	1	75	0.9	0.5	0.0239529
1	1	75	0.9	0.6	0.0209248
1	1	75	0.9	0.8	0.0158079
1	1	75	0.9	1	0.0120187
1	1	75	1	0.03	0
1	1	75	1	0.05	0
1	1	75	1	0.1	0
1	1	75	1	0.2	0
1	1	75	1	0.3	0
1	1	75	1	0.4	0
1	1	75	1	0.5	0
1	1	75	1	0.6	0
1	1	75	1	0.8	0
1	1	75	1	1	0
1	2	15	0	0.03	0
1	2	15	0	0.05	0
1	2	15	0	0.1	0
1	2	15	0	0.2	0
1	2	15	0	0.3	0
1	2	15	0	0.4	0
1	2	15	0	0.5	0
1	2	15	0	0.6	0
1	2	15	0	0.8	0
1	2	15	0	1	0
1	2	15	0.1	0.03	0.000668481
1	2	15	0.1	0.05	0.000932746
1	2	15	0.1	0.1	0.00128114
1	2	15	0.1	0.2	0.00140294
1	2	15	0.1	0.3	0.00128484
1	2	15	0.1	0.4	0.00111946
1	2	15	0.1	0.5	0.000959859
1	2	15	0.1	0.6	0.000819965
1	2	15	0.1	0.8	0.000602355
1	2	15	0.1	1	0.000450713
1	2	15	0.2	0.03	0.00484475
1	2	15	0.2	0.05	0.00699562
1	2	15	0.2	0.1	0.010155
1	2	15	0.2	0.2	0.0117924
1	2	15	0.2	0.3	0.0111502
1	2	15	0.2	0.4	0.00991241
1	2	15	0.2	0.5	0.00861613
1	2	15	0.2	0.6	0.00743291
1	2	15	0.2	0.8	0.00553035
1	2	15	0.2	1	0.00416989
1	2	15	0.3	0.03	0.0112595
1	2	15	0.3	0.05	0.0169576
1	2	15	0.3	0.1	0.026276
1	2	15	0.3	0.2	0.0325641
1	2	15	0.3	0.3	0.0318413
1	2	15	0.3	0.4	0.0288937
1	2	15	0.3	0.5	0.0254635
1	2	15	0.3	0.6	0.0221798
1	2	15	0.3	0.8	0.0167105
1	2	15	0.3	1	0.0126941
1	2	15	0.4	0.03	0.0176272
1	2	15	0.4	0.05	0.0278981
1	2	15	0.4	0.1	0.0463911
1	2	15	0.4	0.2	0.0612225
1	2	15	0.4	0.3	0.0616709
1	2	15	0.4	0.4	0.0569382
1	2	15	0.4	0.5	0.0507425
1	2	15	0.4	0.6	0.0445396
1	2	15	0.4	0.8	0.0338854
1	2	15	0.4	1	0.0258882
1	2	15	0.5	0.03	0.023218
1	2	15	0.5	0.05	0.0389176
1	2	15	0.5	0.1	0.0695477
1	2	15	0.5	0.2	0.0969602
1	2	15	0.5	0.3	0.0998948
1	2	15	0.5	0.4	0.0933481
1	2	15	0.5	0.5	0.0837934
1	2	15	0.5	0.6	0.073911
1	2	15	0.5	0.8	0.0565556
1	2	15	0.5	1	0.0433422
1	2	15	0.6	0.03	0.0281387
1	2	15	0.6	0.05	0.0502193
1	2	15	0.6	0.1	0.0961519
1	2	15	0.6	0.2	0.1399
1	2	15	0.6	0.3	0.146133
1	2	15	0.6	0.4	0.137359
1	2	15	0.6	0.5	0.123652
1	2	15	0.6	0.6	0.109235
1	2	15	0.6	0.8	0.083677
1	2	15	0.6	1	0.0641517
1	2	15	0.7	0.03	0.0326521
1	2	15	0.7	0.05	0.0621828
1	2	15	0.7	0.1	0.126426
1	2	15	0.7	0.2	0.189031
1	2	15	0.7	0.3	0.198171
1	2	15	0.7	0.4	0.186045
1	2	15	0.7	0.5	0.167136
1	2	15	0.7	0.6	0.1473
1	2	15	0.7	0.8	0.112409
1	2	15	0.7	1	0.0859139
1	2	15	0.8	0.03	0.0366642
1	2	15	0.8	0.05	0.0742725
1	2	15	0.8	0.1	0.157709
1	2	15	0.8	0.2	0.236752
1	2	15	0.8	0.3	0.245684
1	2	15	0.8	0.4	0.228293
1	2	15	0.8	0.5	0.203305
1	2	15	0.8	0.6	0.177913
1	2	15	0.8	0.8	0.134361
1	2	15	0.8	1	0.102019
1	2	15	0.9	0.03	0.036874
1	2	15	0.9	0.05	0.0779155
1	2	15	0.9	0.1	0.165861
1	2	15	0.9	0.2	0.238556
1	2	15	0.9	0.3	0.238801
1	2	15	0.9	0.4	0.216087
1	2	15	0.9	0.5	0.188758
1	2	15	0.9	0.6	0.162812
1	2	15	0.9	0.8	0.120575
1	2	15	0.9	1	0.0904438
1	2	15	1	0.03	0
1	2	15	1	0.05	0
1	2	15	1	0.1	0
1	2	15	1	0.2	0
1	2	15	1	0.3	0
1	2	15	1	0.4	0
1	2	15	1	0.5	0
1	2	15	1	0.6	0
1	2	15	1	0.8	0
1	2	15	1	1	0
1	2	35	0	0.03	0
1	2	35	0	0.05	0
1	2	35	0	0.1	0
1	2	35	0	0.2	0
1	2	35	0	0.3	0
1	2	35	0	0.4	0
1	2	35	0	0.5	0
1	2	35	0	0.6	0
1	2	35	0	0.8	0
1	2	35	0	1	0
1	2	35	0.1	0.03	0.000229251
1	2	35	0.1	0.05	0.000333133
1	2	35	0.1	0.1	0.000491878
1	2	35	0.1	0.2	0.000588589
1	2	35	0.1	0.3	0.000569193
1	2	35	0.1	0.4	0.00051451
1	2	35	0.1	0.5	0.000452845
1	2	35	0.1	0.6	0.000394358
1	2	35	0.1	0.8	0.000297254
1	2	35	0.1	1	0.000225965
1	2	35	0.2	0.03	0.00271648
1	2	35	0.2	0.05	0.00397879
1	2	35	0.2	0.1	0.00595633
1	2	35	0.2	0.2	0.00724265
1	2	35	0.2	0.3	0.00706931
1	2	35	0.2	0.4	0.00642873
1	2	35	0.2	0.5	0.00568191
1	2	35	0.2	0.6	0.00496299
1	2	35	0.2	0.8	0.00375581
1	2	35	0.2	1	0.00286196
1	2	35	0.3	0.03	0.00955809
1	2	35	0.3	0.05	0.0141375
1	2	35	0.3	0.1	0.0215292
1	2	35	0.3	0.2	0.0267015
1	2	35	0.3	0.3	0.0263591
1	2	35	0.3	0.4	0.0241458
1	2	35	0.3	0.5	0.0214477
1	2	35	0.3	0.6	0.0188014
1	2	35	0.3	0.8	0.014295
1	2	35	0.3	1	0.0109236
1	2	35	0.4	0.03	0.01984
1	2	35	0.4	0.05	0.0296962
1	2	35	0.4	0.1	0.0461662
1	2	35	0.4	0.2	0.0586211
1	2	35	0.4	0.3	0.0586374
1	2	35	0.4	0.4	0.0541614
1	2	35	0.4	0.5	0.0483792
1	2	35	0.4	0.6	0.0425778
1	2	35	0.4	0.8	0.0325371
1	2	35	0.4	1	0.0249377
1	2	35	0.5	0.03	0.0302139
1	2	35	0.5	0.05	0.0458869
1	2	35	0.5	0.1	0.0731424
1	2	35	0.5	0.2	0.095464
1	2	35	0.5	0.3	0.09691
1	2	35	0.5	0.4	0.0903165
1	2	35	0.5	0.5	0.0811485
1	2	35	0.5	0.6	0.0717049
1	2	35	0.5	0.8	0.0550711
1	2	35	0.5	1	0.0423283
1	2	35	0.6	0.03	0.0369169
1	2	35	0.6	0.05	0.057132
1	2	35	0.6	0.1	0.0939419
1	2	35	0.6	0.2	0.126589
1	2	35	0.6	0.3	0.130546
1	2	35	0.6	0.4	0.122763
1	2	35	0.6	0.5	0.110917
1	2	35	0.6	0.6	0.098369
1	2	35	0.6	0.8	0.0758694
1	2	35	0.6	1	0.0584445
1	2	35	0.7	0.03	0.0371214
1	2	35	0.7	0.05	0.0589655
1	2	35	0.7	0.1	0.100916
1	2	35	0.7	0.2	0.141033
1	2	35	0.7	0.3	0.147738
1	2	35	0.7	0.4	0.140027
1	2	35	0.7	0.5	0.127068
1	2	35	0.7	0.6	0.112977
1	2	35	0.7	0.8	0.0873505
1	2	35	0.7	1	0.0673519
1	2	35	0.8	0.03	0.0295543
1	2	35	0.8	0.05	0.0487984
1	2	35	0.8	0.1	0.0880004
1	2	35	0.8	0.2	0.12778
1	2	35	0.8	0.3	0.135498
1	2	35	0.8	0.4	0.128986
1	2	35	0.8	0.5	0.117207
1	2	35	0.8	0.6	0.104216
1	2	35	0.8	0.8	0.0804916
1	2	35	0.8	1	0.0619826
1	2	35	0.9	0.03	0.0150618
1	2	35	0.9	0.05	0.0264018
1	2	35	0.9	0.1	0.050675
1	2	35	0.9	0.2	0.0754752
1	2	35	0.9	0.3	0.0799458
1	2	35	0.9	0.4	0.0756815
1	2	35	0.9	0.5	0.0683706
1	2	35	0.9	0.6	0.0604803
1	2	35	0.9	0.8	0.0463352
1	2	35	0.9	1	0.0354773
1	2	35	1	0.03	0
1	2	35	1	0.05	0
1	2	35	1	0.1	0
1	2	35	1	0.2	0
1	2	35	1	0.3	0
1	2	35	1	0.4	0
1	2	35	1	0.5	0
1	2	35	1	0.6	0
1	2	35	1	0.8	0
1	2	35	1	1	0
1	2	55	0	0.03	0
1	2	55	0	0.05	0
1	2	55	0	0.1	0
1	2	55	0	0.2	0
1	2	55	0	0.3	0
1	2	55	0	0.4	0
1	2	55	0	0.5	0
1	2	55	0	0.6	0
1	2	55	0	0.8	0
1	2	55	0	1	0
1	2	55	0.1	0.03	0.000114282
1	2	55	0.1	0.05	0.000169003
1	2	55	0.1	0.1	0.000257633
1	2	55	0.1	0.2	0.000320746
1	2	55	0.1	0.3	0.000317742
1	2	55	0.1	0.4	0.00029184
1	2	55	0.1	0.5	0.000259742
1	2	55	0.1	0.6	0.000228021
1	2	55	0.1	0.8	0.000173688
1	2	55	0.1	1	0.00013287
1	2	55	0.2	0.03	0.00155108
1	2	55	0.2	0.05	0.00230001
1	2	55	0.2	0.1	0.00352232
1	2	55	0.2	0.2	0.00440763
1	2	55	0.2	0.3	0.00437796
1	2	55	0.2	0.4	0.00402748
1	2	55	0.2	0.5	0.0035882
1	2	55	0.2	0.6	0.00315212
1	2	55	0.2	0.8	0.00240315
1	2	55	0.2	1	0.00183923
1	2	55	0.3	0.03	0.00638429
1	2	55	0.3	0.05	0.00949826
1	2	55	0.3	0.1	0.0146282
1	2	55	0.3	0.2	0.0184163
1	2	55	0.3	0.3	0.0183504
1	2	55	0.3	0.4	0.0169128
1	2	55	0.3	0.5	0.0150858
1	2	55	0.3	0.6	0.0132631
1	2	55	0.3	0.8	0.0101211
1	2	55	0.3	1	0.00775017
1	2	55	0.4	0.03	0.0155934
1	2	55	0.4	0.05	0.0232897
1	2	55	0.4	0.1	0.0361047
1	2	55	0.4	0.2	0.0457728
1	2	55	0.4	0.3	0.0457712
1	2	55	0.4	0.4	0.0422704
1	2	55	0.4	0.5	0.0377502
1	2	55	0.4	0.6	0.0332162
1	2	55	0.4	0.8	0.0253711
1	2	55	0.4	1	0.0194373
1	2	55	0.5	0.03	0.0276581
1	2	55	0.5	0.05	0.0414976
1	2	55	0.5	0.1	0.064824
1	2	55	0.5	0.2	0.0828333
1	2	55	0.5	0.3	0.0831441
1	2	55	0.5	0.4	0.0769414
1	2	55	0.5	0.5	0.0687956
1	2	55	0.5	0.6	0.0605751
1	2	55	0.5	0.8	0.0463033
1	2	55	0.5	1	0.0354865
1	2	55	0.6	0.03	0.0384567
1	2	55	0.6	0.05	0.0580144
1	2	55	0.6	0.1	0.0914444
1	2	55	0.6	0.2	0.117897
1	2	55	0.6	0.3	0.118806
1	2	55	0.6	0.4	0.110154
1	2	55	0.6	0.5	0.0985895
1	2	55	0.6	0.6	0.0868551
1	2	55	0.6	0.8	0.0664189
1	2	55	0.6	1	0.0509069
1	2	55	0.7	0.03	0.0424625
1	2	55	0.7	0.05	0.064508
1	2	55	0.7	0.1	0.102824
1	2	55	0.7	0.2	0.133931
1	2	55	0.7	0.3	0.135496
1	2	55	0.7	0.4	0.125829
1	2	55	0.7	0.5	0.112685
1	2	55	0.7	0.6	0.0992858
1	2	55	0.7	0.8	0.0759118
1	2	55	0.7	1	0.0581615
1	2	55	0.8	0.03	0.035016
1	2	55	0.8	0.05	0.0537394
1	2	55	0.8	0.1	0.0869697
1	2	55	0.8	0.2	0.114622
1	2	55	0.8	0.3	0.116352
1	2	55	0.8	0.4	0.108123
1	2	55	0.8	0.5	0.096802
1	2	55	0.8	0.6	0.0852449
1	2	55	0.8	0.8	0.0650928
1	2	55	0.8	1	0.0498194
1	2	55	0.9	0.03	0.0162447
1	2	55	0.9	0.05	0.0253953
1	2	55	0.9	0.1	0.0420501
1	2	55	0.9	0.2	0.0560858
1	2	55	0.9	0.3	0.0569483
1	2	55	0.9	0.4	0.0528096
1	2	55	0.9	0.5	0.0471647
1	2	55	0.9	0.6	0.0414398
1	2	55	0.9	0.8	0.0315309
1	2	55	0.9	1	0.0240717
1	2	55	1	0.03	0
1	2	55	1	0.05	0
1	2	55	1	0.1	0
1	2	55	1	0.2	0
1	2	55	1	0.3	0
1	2	55	1	0.4	0
1	2	55	1	0.5	0
1	2	55	1	0.6	0
1	2	55	1	0.8	0
1	2	55	1	1	0
1	2	75	0	0.03	0
1	2	75	0	0.05	0
1	2	75	0	0.1	0
1	2	75	0	0.2	0
1	2	75	0	0.3	0
1	2	75	0	0.4	0
1	2	75	0	0.5	0
1	2	75	0	0.6	0
1	2	75	0	0.8	0
1	2	75	0	1	0
1	2	75	0.1	0.03	6.99412e-05
1	2	75	0.1	0.05	0.000104176
1	2	75	0.1	0.1	0.000160494
1	2	75	0.1	0.2	0.000201003
1	2	75	0.1	0.3	0.000198624
1	2	75	0.1	0.4	0.000181485
1	2	75	0.1	0.5	0.000160605
1	2	75	0.1	0.6	0.000140239
1	2	75	0.1	0.8	0.000105891
1	2	75	0.1	1	8.04896e-05
1	2	75	0.2	0.03	0.000994504
1	2	75	0.2	0.05	0.00148212
1	2	75	0.2	0.1	0.00228518
1	2	75	0.2	0.2	0.0028637
1	2	75	0.2	0.3	0.0028304
1	2	75	0.2	0.4	0.0025864
1	2	75	0.2	0.5	0.00228893
1	2	75	0.2	0.6	0.00199873
1	2	75	0.2	0.8	0.00150922
1	2	75	0.2	1	0.0011472
1	2	75	0.3	0.03	0.004332
1	2	75	0.3	0.05	0.00646022
1	2	75	0.3	0.1	0.00996934
1	2	75	0.3	0.2	0.0125008
1	2	75	0.3	0.3	0.0123575
1	2	75	0.3	0.4	0.0112927
1	2	75	0.3	0.5	0.00999412
1	2	75	0.3	0.6	0.00872684
1	2	75	0.3	0.8	0.00658941
1	2	75	0.3	1	0.0050087
1	2	75	0.4	0.03	0.0112902
1	2	75	0.4	0.05	0.0168483
1	2	75	0.4	0.1	0.0260219
1	2	75	0.4	0.2	0.0326423
1	2	75	0.4	0.3	0.0322666
1	2	75	0.4	0.4	0.0294829
1	2	75	0.4	0.5	0.026089
1	2	75	0.4	0.6	0.022779
1	2	75	0.4	0.8	0.0171974
1	2	75	0.4	1	0.0130707
1	2	75	0.5	0.03	0.0214641
1	2	75	0.5	0.05	0.0320502
1	2	75	0.5	0.1	0.0495288
1	2	75	0.5	0.2	0.0621172
1	2	75	0.5	0.3	0.0613705
1	2	75	0.5	0.4	0.0560496
1	2	75	0.5	0.5	0.0495799
1	2	75	0.5	0.6	0.0432759
1	2	75	0.5	0.8	0.0326585
1	2	75	0.5	1	0.0248154
1	2	75	0.6	0.03	0.0319597
1	2	75	0.6	0.05	0.0477421
1	2	75	0.6	0.1	0.0737774
1	2	75	0.6	0.2	0.0924092
1	2	75	0.6	0.3	0.0911746
1	2	75	0.6	0.4	0.0831798
1	2	75	0.6	0.5	0.0735165
1	2	75	0.6	0.6	0.0641299
1	2	75	0.6	0.8	0.0483549
1	2	75	0.6	1	0.0367222
1	2	75	0.7	0.03	0.037521
1	2	75	0.7	0.05	0.0560556
1	2	75	0.7	0.1	0.0865468
1	2	75	0.7	0.2	0.108082
1	2	75	0.7	0.3	0.106359
1	2	75	0.7	0.4	0.0968388
1	2	75	0.7	0.5	0.0854626
1	2	75	0.7	0.6	0.0744655
1	2	75	0.7	0.8	0.0560626
1	2	75	0.7	1	0.0425356
1	2	75	0.8	0.03	0.032397
1	2	75	0.8	0.05	0.0483905
1	2	75	0.8	0.1	0.074559
1	2	75	0.8	0.2	0.0926171
1	2	75	0.8	0.3	0.0907396
1	2	75	0.8	0.4	0.0823472
1	2	75	0.8	0.5	0.0724961
1	2	75	0.8	0.6	0.0630556
1	2	75	0.8	0.8	0.0473567
1	2	75	0.8	1	0.0358766
1	2	75	0.9	0.03	0.0151349
1	2	75	0.9	0.05	0.0226093
1	2	75	0.9	0.1	0.0347279
1	2	75	0.9	0.2	0.0427641
1	2	75	0.9	0.3	0.0416004
1	2	75	0.9	0.4	0.0375562
1	2	75	0.9	0.5	0.03294
1	2	75	0.9	0.6	0.0285695
1	2	75	0.9	0.8	0.021377
1	2	75	0.9	1	0.0161577
1	2	75	1	0.03	0
1	2	75	1	0.05	0
1	2	75	1	0.1	0
1	2	75	1	0.2	0
1	2	75	1	0.3	0
1	2	75	1	0.4	0
1	2	75	1	0.5	0
1	2	75	1	0.6	0
1	2	75	1	0.8	0
1	2	75	1	1	0
1	5	15	0	0.03	0
1	5	15	0	0.05	0
1	5	15	0	0.1	0
1	5	15	0	0.2	0
1	5	15	0	0.3	0
1	5	15	0	0.4	0
1	5	15	0	0.5	0
1	5	15	0	0.6	0
1	5	15	0	0.8	0
1	5	15	0	1	0
1	5	15	0.1	0.03	0.000734194
1	5	15	0.1	0.05	0.00102023
1	5	15	0.1	0.1	0.00139202
1	5	15	0.1	0.2	0.00151354
1	5	15	0.1	0.3	0.00138079
1	5	15	0.1	0.4	0.00120016
1	5	15	0.1	0.5	0.00102737
1	5	15	0.1	0.6	0.000876602
1	5	15	0.1	0.8	0.000642998
1	5	15	0.1	1	0.000480682
1	5	15	0.2	0.03	0.0062476
1	5	15	0.2	0.05	0.0089394
1	5	15	0.2	0.1	0.0127659
1	5	15	0.2	0.2	0.0145368
1	5	15	0.2	0.3	0.0135894
1	5	15	0.2	0.4	0.011992
1	5	15	0.2	0.5	0.0103712
1	5	15	0.2	0.6	0.00891394
1	5	15	0.2	0.8	0.00660063
1	5	15	0.2	1	0.00496229
1	5	15	0.3	0.03	0.017862
1	5	15	0.3	0.05	0.0266773
1	5	15	0.3	0.1	0.0404573
1	5	15	0.3	0.2	0.0485456
1	5	15	0.3	0.3	0.0464845
1	5	15	0.3	0.4	0.0415877
1	5	15	0.3	0.5	0.0362837
1	5	15	0.3	0.6	0.0313749
1	5	15	0.3	0.8	0.0234081
1	5	15	0.3	1	0.0176756
1	5	15	0.4	0.03	0.0351239
1	5	15	0.4	0.05	0.0554394
1	5	15	0.4	0.1	0.0900403
1	5	15	0.4	0.2	0.113586
1	5	15	0.4	0.3	0.110897
1	5	15	0.4	0.4	0.100201
1	5	15	0.4	0.5	0.0879224
1	5	15	0.4	0.6	0.0763054
1	5	15	0.4	0.8	0.0571692
1	5	15	0.4	1	0.0432655
1	5	15	0.5	0.03	0.0584233
1	5	15	0.5	0.05	0.0982302
1	5	15	0.5	0.1	0.170753
1	5	15	0.5	0.2	0.224507
1	5	15	0.5	0.3	0.222061
1	5	15	0.5	0.4	0.20171
1	5	15	0.5	0.5	0.177439
1	5	15	0.5	0.6	0.154179
1	5	15	0.5	0.8	0.115616
1	5	15	0.5	1	0.0875042
1	5	15	0.6	0.03	0.089295
1	5	15	0.6	0.05	0.160105
1	5	15	0.6	0.1	0.295582
1	5	15	0.6	0.2	0.400225
1	5	15	0.6	0.3	0.398344
1	5	15	0.6	0.4	0.362235
1	5	15	0.6	0.5	0.318478
1	5	15	0.6	0.6	0.276459
1	5	15	0.6	0.8	0.206859
1	5	15	0.6	1	0.156276
1	5	15	0.7	0.03	0.130419
1	5	15	0.7	0.05	0.248014
1	5	15	0.7	0.1	0.479509
1	5	15	0.7	0.2	0.659351
1	5	15	0.7	0.3	0.65567
1	5	15	0.7	0.4	0.594128
1	5	15	0.7	0.5	0.520503
1	5	15	0.7	0.6	0.450312
1	5	15	0.7	0.8	0.335224
1	5	15	0.7	1	0.252324
1	5	15	0.8	0.03	0.184728
1	5	15	0.8	0.05	0.367718
1	5	15	0.8	0.1	0.728946
1	5	15	0.8	0.2	0.997676
1	5	15	0.8	0.3	0.981068
1	5	15	0.8	0.4	0.880289
1	5	15	0.8	0.5	0.765032
1	5	15	0.8	0.6	0.657761
1	5	15	0.8	0.8	0.485228
1	5	15	0.8	1	0.363097
1	5	15	0.9	0.03	0.240749
1	5	15	0.9	0.05	0.485944
1	5	15	0.9	0.1	0.943061
1	5	15	0.9	0.2	1.22857
1	5	15	0.9	0.3	1.16832
1	5	15	0.9	0.4	1.02473
1	5	15	0.9	0.5	0.876553
1	5	15	0.9	0.6	0.744939
1	5	15	0.9	0.8	0.541279
1	5	15	0.9	1	0.401382
1	5	15	1	0.03	0
1	5	15	1	0.05	0
1	5	15	1	0.1	0
1	5	15	1	0.2	0
1	5	15	1	0.3	0
1	5	15	1	0.4	0
1	5	15	1	0.5	0
1	5	15	1	0.6	0
1	5	15	1	0.8	0
1	5	15	1	1	0
1	5	35	0	0.03	0
1	5	35	0	0.05	0
1	5	35	0	0.1	0
1	5	35	0	0.2	0
1	5	35	0	0.3	0
1	5	35	0	0.4	0
1	5	35	0	0.5	0
1	5	35	0	0.6	0
1	5	35	0	0.8	0
1	5	35	0	1	0
1	5	35	0.1	0.03	0.000236538
1	5	35	0.1	0.05	0.000343423
1	5	35	0.1	0.1	0.000506309
1	5	35	0.1	0.2	0.000604802
1	5	35	0.1	0.3	0.00058428
1	5	35	0.1	0.4	0.000527799
1	5	35	0.1	0.5	0.000464332
1	5	35	0.1	0.6	0.000404228
1	5	35	0.1	0.8	0.000304563
1	5	35	0.1	1	0.00023146
1	5	35	0.2	0.03	0.0029444
1	5	35	0.2	0.05	0.00430199
1	5	35	0.2	0.1	0.00641245
1	5	35	0.2	0.2	0.00775824
1	5	35	0.2	0.3	0.00755052
1	5	35	0.2	0.4	0.00685335
1	5	35	0.2	0.5	0.00604927
1	5	35	0.2	0.6	0.00527884
1	5	35	0.2	0.8	0.00398983
1	5	35	0.2	1	0.00303794
1	5	35	0.3	0.03	0.0110882
1	5	35	0.3	0.05	0.0163278
1	5	35	0.3	0.1	0.0246679
1	5	35	0.3	0.2	0.0303041
1	5	35	0.3	0.3	0.0297464
1	5	35	0.3	0.4	0.0271468
1	5	35	0.3	0.5	0.02405
1	5	35	0.3	0.6	0.021042
1	5	35	0.3	0.8	0.0159574
1	5	35	0.3	1	0.0121745
1	5	35	0.4	0.03	0.0251414
1	5	35	0.4	0.05	0.0374135
1	5	35	0.4	0.1	0.0575376
1	5	35	0.4	0.2	0.0720521
1	5	35	0.4	0.3	0.0714435
1	5	35	0.4	0.4	0.0655954
1	5	35	0.4	0.5	0.0583408
1	5	35	0.4	0.6	0.0511797
1	5	35	0.4	0.8	0.0389397
1	5	35	0.4	1	0.0297625
1	5	35	0.5	0.03	0.0427025
1	5	35	0.5	0.05	0.0645323
1	5	35	0.5	0.1	0.101755
1	5	35	0.5	0.2	0.130643
1	5	35	0.5	0.3	0.131103
1	5	35	0.5	0.4	0.121168
1	5	35	0.5	0.5	0.108195
1	5	35	0.5	0.6	0.0951524
1	5	35	0.5	0.8	0.0725965
1	5	35	0.5	1	0.055562
1	5	35	0.6	0.03	0.0595033
1	5	35	0.6	0.05	0.0920584
1	5	35	0.6	0.1	0.150444
1	5	35	0.6	0.2	0.199431
1	5	35	0.6	0.3	0.202814
1	5	35	0.6	0.4	0.188666
1	5	35	0.6	0.5	0.169038
1	5	35	0.6	0.6	0.148938
1	5	35	0.6	0.8	0.113808
1	5	35	0.6	1	0.0871368
1	5	35	0.7	0.03	0.0702783
1	5	35	0.7	0.05	0.112745
1	5	35	0.7	0.1	0.19367
1	5	35	0.7	0.2	0.266547
1	5	35	0.7	0.3	0.274467
1	5	35	0.7	0.4	0.256491
1	5	35	0.7	0.5	0.230163
1	5	35	0.7	0.6	0.202842
1	5	35	0.7	0.8	0.154856
1	5	35	0.7	1	0.118407
1	5	35	0.8	0.03	0.0692566
1	5	35	0.8	0.05	0.117409
1	5	35	0.8	0.1	0.214983
1	5	35	0.8	0.2	0.306411
1	5	35	0.8	0.3	0.317298
1	5	35	0.8	0.4	0.296206
1	5	35	0.8	0.5	0.265056
1	5	35	0.8	0.6	0.23287
1	5	35	0.8	0.8	0.17683
1	5	35	0.8	1	0.134658
1	5	35	0.9	0.03	0.0496458
1	5	35	0.9	0.05	0.0907285
1	5	35	0.9	0.1	0.1761
1	5	35	0.9	0.2	0.251615
1	5	35	0.9	0.3	0.256313
1	5	35	0.9	0.4	0.235635
1	5	35	0.9	0.5	0.208309
1	5	35	0.9	0.6	0.181266
1	5	35	0.9	0.8	0.135783
1	5	35	0.9	1	0.102509
1	5	35	1	0.03	0
1	5	35	1	0.05	0
1	5	35	1	0.1	0
1	5	35	1	0.2	0
1	5	35	1	0.3	0
1	5	35	1	0.4	0
1	5	35	1	0.5	0
1	5	35	1	0.6	0
1	5	35	1	0.8	0
1	5	35	1	1	0
1	5	55	0	0.03	0
1	5	55	0	0.05	0
1	5	55	0	0.1	0
1	5	55	0	0.2	0
1	5	55	0	0.3	0
1	5	55	0	0.4	0
1	5	55	0	0.5	0
1	5	55	0	0.6	0
1	5	55	0	0.8	0
1	5	55	0	1	0
1	5	55	0.1	0.03	0.000116234
1	5	55	0.1	0.05	0.00017184
1	5	55	0.1	0.1	0.000261828
1	5	55	0.1	0.2	0.00032579
1	5	55	0.1	0.3	0.000322643
1	5	55	0.1	0.4	0.00029629
1	5	55	0.1	0.5	0.000263672
1	5	55	0.1	0.6	0.000231453
1	5	55	0.1	0.8	0.000176285
1	5	55	0.1	1	0.000134849
1	5	55	0.2	0.03	0.00161897
1	5	55	0.2	0.05	0.00239876
1	5	55	0.2	0.1	0.00366846
1	5	55	0.2	0.2	0.0045834
1	5	55	0.2	0.3	0.0045487
1	5	55	0.2	0.4	0.0041824
1	5	55	0.2	0.5	0.00372494
1	5	55	0.2	0.6	0.00327146
1	5	55	0.2	0.8	0.00249339
1	5	55	0.2	1	0.00190797
1	5	55	0.3	0.03	0.00690748
1	5	55	0.3	0.05	0.0102604
1	5	55	0.3	0.1	0.015758
1	5	55	0.3	0.2	0.0197752
1	5	55	0.3	0.3	0.0196688
1	5	55	0.3	0.4	0.0181073
1	5	55	0.3	0.5	0.0161388
1	5	55	0.3	0.6	0.014181
1	5	55	0.3	0.8	0.0108139
1	5	55	0.3	1	0.0082772
1	5	55	0.4	0.03	0.0177158
1	5	55	0.4	0.05	0.0263905
1	5	55	0.4	0.1	0.0407193
1	5	55	0.4	0.2	0.0513316
1	5	55	0.4	0.3	0.051158
1	5	55	0.4	0.4	0.0471418
1	5	55	0.4	0.5	0.0420362
1	5	55	0.4	0.6	0.0369464
1	5	55	0.4	0.8	0.0281785
1	5	55	0.4	1	0.0215686
1	5	55	0.5	0.03	0.0335481
1	5	55	0.5	0.05	0.0501504
1	5	55	0.5	0.1	0.0778056
1	5	55	0.5	0.2	0.0985545
1	5	55	0.5	0.3	0.0983821
1	5	55	0.5	0.4	0.090701
1	5	55	0.5	0.5	0.0808791
1	5	55	0.5	0.6	0.071071
1	5	55	0.5	0.8	0.0541779
1	5	55	0.5	1	0.04145
1	5	55	0.6	0.03	0.0508889
1	5	55	0.6	0.05	0.0764461
1	5	55	0.6	0.1	0.119482
1	5	55	0.6	0.2	0.152215
1	5	55	0.6	0.3	0.15214
1	5	55	0.6	0.4	0.140238
1	5	55	0.6	0.5	0.12497
1	5	55	0.6	0.6	0.109731
1	5	55	0.6	0.8	0.083528
1	5	55	0.6	1	0.0638324
1	5	55	0.7	0.03	0.0631473
1	5	55	0.7	0.05	0.0956129
1	5	55	0.7	0.1	0.151129
1	5	55	0.7	0.2	0.193951
1	5	55	0.7	0.3	0.193986
1	5	55	0.7	0.4	0.178597
1	5	55	0.7	0.5	0.15889
1	5	55	0.7	0.6	0.139284
1	5	55	0.7	0.8	0.105732
1	5	55	0.7	1	0.0806336
1	5	55	0.8	0.03	0.0613291
1	5	55	0.8	0.05	0.0941781
1	5	55	0.8	0.1	0.151556
1	5	55	0.8	0.2	0.19612
1	5	55	0.8	0.3	0.19583
1	5	55	0.8	0.4	0.179649
1	5	55	0.8	0.5	0.159244
1	5	55	0.8	0.6	0.139149
1	5	55	0.8	0.8	0.105102
1	5	55	0.8	1	0.0798766
1	5	55	0.9	0.03	0.0369308
1	5	55	0.9	0.05	0.0583039
1	5	55	0.9	0.1	0.0962776
1	5	55	0.9	0.2	0.124579
1	5	55	0.9	0.3	0.123009
1	5	55	0.9	0.4	0.111662
1	5	55	0.9	0.5	0.0981392
1	5	55	0.9	0.6	0.0851809
1	5	55	0.9	0.8	0.0637321
1	5	55	0.9	1	0.0481409
1	5	55	1	0.03	0
1	5	55	1	0.05	0
1	5	55	1	0.1	0
1	5	55	1	0.2	0
1	5	55	1	0.3	0
1	5	55	1	0.4	0
1	5	55	1	0.5	0
1	5	55	1	0.6	0
1	5	55	1	0.8	0
1	5	55	1	1	0
1	5	75	0	0.03	0
1	5	75	0	0.05	0
1	5	75	0	0.1	0
1	5	75	0	0.2	0
1	5	75	0	0.3	0
1	5	75	0	0.4	0
1	5	75	0	0.5	0
1	5	75	0	0.6	0
1	5	75	0	0.8	0
1	5	75	0	1	0
1	5	75	0.1	0.03	7.07929e-05
1	5	75	0.1	0.05	0.000105438
1	5	75	0.1	0.1	0.000162424
1	5	75	0.1	0.2	0.000203405
1	5	75	0.1	0.3	0.000200991
1	5	75	0.1	0.4	0.000183645
1	5	75	0.1	0.5	0.000162514
1	5	75	0.1	0.6	0.000141906
1	5	75	0.1	0.8	0.000107149
1	5	75	0.1	1	8.14455e-05
1	5	75	0.2	0.03	0.00102522
1	5	75	0.2	0.05	0.00152762
1	5	75	0.2	0.1	0.00235469
1	5	75	0.2	0.2	0.00295006
1	5	75	0.2	0.3	0.00291541
1	5	75	0.2	0.4	0.00266391
1	5	75	0.2	0.5	0.00235741
1	5	75	0.2	0.6	0.00205847
1	5	75	0.2	0.8	0.00155428
1	5	75	0.2	1	0.00118142
1	5	75	0.3	0.03	0.00458142
1	5	75	0.3	0.05	0.00682943
1	5	75	0.3	0.1	0.0105321
1	5	75	0.3	0.2	0.0131973
1	5	75	0.3	0.3	0.013041
1	5	75	0.3	0.4	0.0119144
1	5	75	0.3	0.5	0.0105427
1	5	75	0.3	0.6	0.00920476
1	5	75	0.3	0.8	0.00694924
1	5	75	0.3	1	0.00528174
1	5	75	0.4	0.03	0.0123717
1	5	75	0.4	0.05	0.0184468
1	5	75	0.4	0.1	0.0284489
1	5	75	0.4	0.2	0.0356239
1	5	75	0.4	0.3	0.0351769
1	5	75	0.4	0.4	0.0321199
1	5	75	0.4	0.5	0.0284087
1	5	75	0.4	0.6	0.0247957
1	5	75	0.4	0.8	0.0187113
1	5	75	0.4	1	0.0142174
1	5	75	0.5	0.03	0.0247092
1	5	75	0.5	0.05	0.0368365
1	5	75	0.5	0.1	0.0567519
1	5	75	0.5	0.2	0.0708932
1	5	75	0.5	0.3	0.0698646
1	5	75	0.5	0.4	0.0636983
1	5	75	0.5	0.5	0.0562776
1	5	75	0.5	0.6	0.0490787
1	5	75	0.5	0.8	0.0369943
1	5	75	0.5	1	0.02809
1	5	75	0.6	0.03	0.0394187
1	5	75	0.6	0.05	0.0587128
1	5	75	0.6	0.1	0.0902003
1	5	75	0.6	0.2	0.112064
1	5	75	0.6	0.3	0.109979
1	5	75	0.6	0.4	0.0999685
1	5	75	0.6	0.5	0.0881252
1	5	75	0.6	0.6	0.0767269
1	5	75	0.6	0.8	0.057707
1	5	75	0.6	1	0.043757
1	5	75	0.7	0.03	0.0510398
1	5	75	0.7	0.05	0.0758715
1	5	75	0.7	0.1	0.115914
1	5	75	0.7	0.2	0.142568
1	5	75	0.7	0.3	0.13888
1	5	75	0.7	0.4	0.125569
1	5	75	0.7	0.5	0.110269
1	5	75	0.7	0.6	0.0957315
1	5	75	0.7	0.8	0.0717271
1	5	75	0.7	1	0.0542616
1	5	75	0.8	0.03	0.0508826
1	5	75	0.8	0.05	0.0753787
1	5	75	0.8	0.1	0.114058
1	5	75	0.8	0.2	0.137929
1	5	75	0.8	0.3	0.132736
1	5	75	0.8	0.4	0.118993
1	5	75	0.8	0.5	0.103856
1	5	75	0.8	0.6	0.0897645
1	5	75	0.8	0.8	0.066859
1	5	75	0.8	1	0.0503978
1	5	75	0.9	0.03	0.029854
1	5	75	0.9	0.05	0.0439931
1	5	75	0.9	0.1	0.0654628
1	5	75	0.9	0.2	0.076878
1	5	75	0.9	0.3	0.0725154
1	5	75	0.9	0.4	0.0641299
1	5	75	0.9	0.5	0.0554467
1	5	75	0.9	0.6	0.0475966
1	5	75	0.9	0.8	0.0351386
1	5	75	0.9	1	0.0263463
1	5	75	1	0.03	0
1	5	75	1	0.05	0
1	5	75	1	0.1	0
1	5	75	1	0.2	0
1	5	75	1	0.3	0
1	5	75	1	0.4	0
1	5	75	1	0.5	0
1	5	75	1	0.6	0
1	5	75	1	0.8	0
1	5	75	1	1	0
1	10	15	0	0.03	0
1	10	15	0	0.05	0
1	10	15	0	0.1	0
1	10	15	0	0.2	0
1	10	15	0	0.3	0
1	10	15	0	0.4	0
1	10	15	0	0.5	0
1	10	15	0	0.6	0
1	10	15	0	0.8	0
1	10	15	0	1	0
1	10	15	0.1	0.03	0.000786298
1	10	15	0.1	0.05	0.00108929
1	10	15	0.1	0.1	0.00147897
1	10	15	0.1	0.2	0.00159978
1	10	15	0.1	0.3	0.00145542
1	10	15	0.1	0.4	0.00126282
1	10	15	0.1	0.5	0.00107974
1	10	15	0.1	0.6	0.000920524
1	10	15	0.1	0.8	0.000674482
1	10	15	0.1	1	0.000503891
1	10	15	0.2	0.03	0.00747899
1	10	15	0.2	0.05	0.0106129
1	10	15	0.2	0.1	0.014948
1	10	15	0.2	0.2	0.0167699
1	10	15	0.2	0.3	0.01555
1	10	15	0.2	0.4	0.0136524
1	10	15	0.2	0.5	0.0117665
1	10	15	0.2	0.6	0.0100884
1	10	15	0.2	0.8	0.00744645
1	10	15	0.2	1	0.00558752
1	10	15	0.3	0.03	0.0243244
1	10	15	0.3	0.05	0.0358417
1	10	15	0.3	0.1	0.0530907
1	10	15	0.3	0.2	0.0620536
1	10	15	0.3	0.3	0.0585662
1	10	15	0.3	0.4	0.0519219
1	10	15	0.3	0.5	0.0450211
1	10	15	0.3	0.6	0.0387588
1	10	15	0.3	0.8	0.0287519
1	10	15	0.3	1	0.0216361
1	10	15	0.4	0.03	0.0544193
1	10	15	0.4	0.05	0.0842
1	10	15	0.4	0.1	0.132008
1	10	15	0.4	0.2	0.160238
1	10	15	0.4	0.3	0.153244
1	10	15	0.4	0.4	0.136696
1	10	15	0.4	0.5	0.118916
1	10	15	0.4	0.6	0.102571
1	10	15	0.4	0.8	0.0762393
1	10	15	0.4	1	0.0574228
1	10	15	0.5	0.03	0.102075
1	10	15	0.5	0.05	0.166701
1	10	15	0.5	0.1	0.275823
1	10	15	0.5	0.2	0.344757
1	10	15	0.5	0.3	0.332281
1	10	15	0.5	0.4	0.297133
1	10	15	0.5	0.5	0.258672
1	10	15	0.5	0.6	0.22312
1	10	15	0.5	0.8	0.165741
1	10	15	0.5	1	0.124737
1	10	15	0.6	0.03	0.173617
1	10	15	0.6	0.05	0.298908
1	10	15	0.6	0.1	0.517505
1	10	15	0.6	0.2	0.659225
1	10	15	0.6	0.3	0.636972
1	10	15	0.6	0.4	0.569207
1	10	15	0.6	0.5	0.494782
1	10	15	0.6	0.6	0.426105
1	10	15	0.6	0.8	0.31563
1	10	15	0.6	1	0.237036
1	10	15	0.7	0.03	0.277929
1	10	15	0.7	0.05	0.501297
1	10	15	0.7	0.1	0.896827
1	10	15	0.7	0.2	1.15128
1	10	15	0.7	0.3	1.10914
1	10	15	0.7	0.4	0.98702
1	10	15	0.7	0.5	0.854739
1	10	15	0.7	0.6	0.733648
1	10	15	0.7	0.8	0.540737
1	10	15	0.7	1	0.404678
1	10	15	0.8	0.03	0.425328
1	10	15	0.8	0.05	0.794103
1	10	15	0.8	0.1	1.44199
1	10	15	0.8	0.2	1.8351
1	10	15	0.8	0.3	1.74796
1	10	15	0.8	0.4	1.54109
1	10	15	0.8	0.5	1.32478
1	10	15	0.8	0.6	1.1307
1	10	15	0.8	0.8	0.826679
1	10	15	0.8	1	0.615482
1	10	15	0.9	0.03	0.598572
1	10	15	0.9	0.05	1.12363
1	10	15	0.9	0.1	1.9867
1	10	15	0.9	0.2	2.40769
1	10	15	0.9	0.3	2.22276
1	10	15	0.9	0.4	1.9197
1	10	15	0.9	0.5	1.6271
1	10	15	0.9	0.6	1.37469
1	10	15	0.9	0.8	0.992041
1	10	15	0.9	1	0.732951
1	10	15	1	0.03	0
1	10	15	1	0.05	0
1	10	15	1	0.1	0
1	10	15	1	0.2	0
1	10	15	1	0.3	0
1	10	15	1	0.4	0
1	10	15	1	0.5	0
1	10	15	1	0.6	0
1	10	15	1	0.8	0
1	10	15	1	1	0
1	10	35	0	0.03	0
1	10	35	0	0.05	0
1	10	35	0	0.1	0
1	10	35	0	0.2	0
1	10	35	0	0.3	0
1	10	35	0	0.4	0
1	10	35	0	0.5	0
1	10	35	0	0.6	0
1	10	35	0	0.8	0
1	10	35	0	1	0
1	10	35	0.1	0.03	0.000242172
1	10	35	0.1	0.05	0.000351377
1	10	35	0.1	0.1	0.000517455
1	10	35	0.1	0.2	0.000617312
1	10	35	0.1	0.3	0.000595917
1	10	35	0.1	0.4	0.000538048
1	10	35	0.1	0.5	0.000473187
1	10	35	0.1	0.6	0.000411837
1	10	35	0.1	0.8	0.000310196
1	10	35	0.1	1	0.000235694
1	10	35	0.2	0.03	0.00313217
1	10	35	0.2	0.05	0.00456765
1	10	35	0.2	0.1	0.00678593
1	10	35	0.2	0.2	0.00817858
1	10	35	0.2	0.3	0.00794198
1	10	35	0.2	0.4	0.00719833
1	10	35	0.2	0.5	0.00634746
1	10	35	0.2	0.6	0.00553507
1	10	35	0.2	0.8	0.00417953
1	10	35	0.2	1	0.00318056
1	10	35	0.3	0.03	0.0124137
1	10	35	0.3	0.05	0.0182122
1	10	35	0.3	0.1	0.0273361
1	10	35	0.3	0.2	0.0333265
1	10	35	0.3	0.3	0.0325686
1	10	35	0.3	0.4	0.0296369
1	10	35	0.3	0.5	0.0262035
1	10	35	0.3	0.6	0.0228929
1	10	35	0.3	0.8	0.0173277
1	10	35	0.3	1	0.0132045
1	10	35	0.4	0.03	0.0300017
1	10	35	0.4	0.05	0.0443906
1	10	35	0.4	0.1	0.0675692
1	10	35	0.4	0.2	0.0835812
1	10	35	0.4	0.3	0.0822778
1	10	35	0.4	0.4	0.075185
1	10	35	0.4	0.5	0.0666481
1	10	35	0.4	0.6	0.0583261
1	10	35	0.4	0.8	0.044234
1	10	35	0.4	1	0.033742
1	10	35	0.5	0.03	0.0550065
1	10	35	0.5	0.05	0.0824904
1	10	35	0.5	0.1	0.128241
1	10	35	0.5	0.2	0.1618
1	10	35	0.5	0.3	0.160678
1	10	35	0.5	0.4	0.147476
1	10	35	0.5	0.5	0.131046
1	10	35	0.5	0.6	0.114838
1	10	35	0.5	0.8	0.0871982
1	10	35	0.5	1	0.0665405
1	10	35	0.6	0.03	0.0839065
1	10	35	0.6	0.05	0.1286
1	10	35	0.6	0.1	0.206339
1	10	35	0.6	0.2	0.267157
1	10	35	0.6	0.3	0.267825
1	10	35	0.6	0.4	0.246786
1	10	35	0.6	0.5	0.21964
1	10	35	0.6	0.6	0.192579
1	10	35	0.6	0.8	0.146198
1	10	35	0.6	1	0.111486
1	10	35	0.7	0.03	0.110548
1	10	35	0.7	0.05	0.175363
1	10	35	0.7	0.1	0.294068
1	10	35	0.7	0.2	0.39199
1	10	35	0.7	0.3	0.39591
1	10	35	0.7	0.4	0.365323
1	10	35	0.7	0.5	0.324946
1	10	35	0.7	0.6	0.284548
1	10	35	0.7	0.8	0.215404
1	10	35	0.7	1	0.163856
1	10	35	0.8	0.03	0.125329
1	10	35	0.8	0.05	0.209376
1	10	35	0.8	0.1	0.37052
1	10	35	0.8	0.2	0.504931
1	10	35	0.8	0.3	0.509409
1	10	35	0.8	0.4	0.4677
1	10	35	0.8	0.5	0.413799
1	10	35	0.8	0.6	0.360635
1	10	35	0.8	0.8	0.270997
1	10	35	0.8	1	0.20508
1	10	35	0.9	0.03	0.110372
1	10	35	0.9	0.05	0.196859
1	10	35	0.9	0.1	0.361787
1	10	35	0.9	0.2	0.48422
1	10	35	0.9	0.3	0.476173
1	10	35	0.9	0.4	0.428493
1	10	35	0.9	0.5	0.373513
1	10	35	0.9	0.6	0.32188
1	10	35	0.9	0.8	0.238188
1	10	35	0.9	1	0.178555
1	10	35	1	0.03	0
1	10	35	1	0.05	0
1	10	35	1	0.1	0
1	10	35	1	0.2	0
1	10	35	1	0.3	0
1	10	35	1	0.4	0
1	10	35	1	0.5	0
1	10	35	1	0.6	0
1	10	35	1	0.8	0
1	10	35	1	1	0
1	10	55	0	0.03	0
1	10	55	0	0.05	0
1	10	55	0	0.1	0
1	10	55	0	0.2	0
1	10	55	0	0.3	0
1	10	55	0	0.4	0
1	10	55	0	0.5	0
1	10	55	0	0.6	0
1	10	55	0	0.8	0
1	10	55	0	1	0
1	10	55	0.1	0.03	0.000117734
1	10	55	0.1	0.05	0.000174019
1	10	55	0.1	0.1	0.000265049
1	10	55	0.1	0.2	0.000329661
1	10	55	0.1	0.3	0.000326406
1	10	55	0.1	0.4	0.000299705
1	10	55	0.1	0.5	0.000266688
1	10	55	0.1	0.6	0.000234086
1	10	55	0.1	0.8	0.000178278
1	10	55	0.1	1	0.000136368
1	10	55	0.2	0.03	0.00167386
1	10	55	0.2	0.05	0.00247857
1	10	55	0.2	0.1	0.0037865
1	10	55	0.2	0.2	0.00472527
1	10	55	0.2	0.3	0.00468647
1	10	55	0.2	0.4	0.00430737
1	10	55	0.2	0.5	0.00383525
1	10	55	0.2	0.6	0.00336773
1	10	55	0.2	0.8	0.00256619
1	10	55	0.2	1	0.00196342
1	10	55	0.3	0.03	0.0073453
1	10	55	0.3	0.05	0.0108972
1	10	55	0.3	0.1	0.0166998
1	10	55	0.3	0.2	0.020905
1	10	55	0.3	0.3	0.0207637
1	10	55	0.3	0.4	0.0190986
1	10	55	0.3	0.5	0.0170124
1	10	55	0.3	0.6	0.0149425
1	10	55	0.3	0.8	0.0113886
1	10	55	0.3	1	0.00871432
1	10	55	0.4	0.03	0.0195552
1	10	55	0.4	0.05	0.0290679
1	10	55	0.4	0.1	0.0446784
1	10	55	0.4	0.2	0.0560676
1	10	55	0.4	0.3	0.0557319
1	10	55	0.4	0.4	0.0512702
1	10	55	0.4	0.5	0.0456645
1	10	55	0.4	0.6	0.040102
1	10	55	0.4	0.8	0.0305519
1	10	55	0.4	1	0.0233698
1	10	55	0.5	0.03	0.0388838
1	10	55	0.5	0.05	0.0579307
1	10	55	0.5	0.1	0.0893244
1	10	55	0.5	0.2	0.112299
1	10	55	0.5	0.3	0.111601
1	10	55	0.5	0.4	0.102585
1	10	55	0.5	0.5	0.0912871
1	10	55	0.5	0.6	0.0800959
1	10	55	0.5	0.8	0.0609353
1	10	55	0.5	1	0.0465625
1	10	55	0.6	0.03	0.0628668
1	10	55	0.6	0.05	0.093981
1	10	55	0.6	0.1	0.145556
1	10	55	0.6	0.2	0.183307
1	10	55	0.6	0.3	0.181926
1	10	55	0.6	0.4	0.166899
1	10	55	0.6	0.5	0.148228
1	10	55	0.6	0.6	0.129832
1	10	55	0.6	0.8	0.0985005
1	10	55	0.6	1	0.0751195
1	10	55	0.7	0.03	0.0849599
1	10	55	0.7	0.05	0.127798
1	10	55	0.7	0.1	0.199428
1	10	55	0.7	0.2	0.25164
1	10	55	0.7	0.3	0.249017
1	10	55	0.7	0.4	0.22761
1	10	55	0.7	0.5	0.201455
1	10	55	0.7	0.6	0.175929
1	10	55	0.7	0.8	0.13287
1	10	55	0.7	1	0.10101
1	10	55	0.8	0.03	0.0932242
1	10	55	0.8	0.05	0.141943
1	10	55	0.8	0.1	0.224307
1	10	55	0.8	0.2	0.282989
1	10	55	0.8	0.3	0.278036
1	10	55	0.8	0.4	0.252297
1	10	55	0.8	0.5	0.221927
1	10	55	0.8	0.6	0.192834
1	10	55	0.8	0.8	0.144564
1	10	55	0.8	1	0.109364
1	10	55	0.9	0.03	0.0687731
1	10	55	0.9	0.05	0.107241
1	10	55	0.9	0.1	0.171758
1	10	55	0.9	0.2	0.212771
1	10	55	0.9	0.3	0.204582
1	10	55	0.9	0.4	0.182546
1	10	55	0.9	0.5	0.158564
1	10	55	0.9	0.6	0.136479
1	10	55	0.9	0.8	0.101009
1	10	55	0.9	1	0.0758043
1	10	55	1	0.03	0
1	10	55	1	0.05	0
1	10	55	1	0.1	0
1	10	55	1	0.2	0
1	10	55	1	0.3	0
1	10	55	1	0.4	0
1	10	55	1	0.5	0
1	10	55	1	0.6	0
1	10	55	1	0.8	0
1	10	55	1	1	0
1	10	75	0	0.03	0
1	10	75	0	0.05	0
1	10	75	0	0.1	0
1	10	75	0	0.2	0
1	10	75	0	0.3	0
1	10	75	0	0.4	0
1	10	75	0	0.5	0
1	10	75	0	0.6	0
1	10	75	0	0.8	0
1	10	75	0	1	0
1	10	75	0.1	0.03	7.14453e-05
1	10	75	0.1	0.05	0.000106404
1	10	75	0.1	0.1	0.000163902
1	10	75	0.1	0.2	0.000205244
1	10	75	0.1	0.3	0.000202804
1	10	75	0.1	0.4	0.0001853
1	10	75	0.1	0.5	0.000163978
1	10	75	0.1	0.6	0.000143183
1	10	75	0.1	0.8	0.000108112
1	10	75	0.1	1	8.21779e-05
1	10	75	0.2	0.03	0.0010499
1	10	75	0.2	0.05	0.00156417
1	10	75	0.2	0.1	0.00241053
1	10	75	0.2	0.2	0.00301944
1	10	75	0.2	0.3	0.00298372
1	10	75	0.2	0.4	0.00272619
1	10	75	0.2	0.5	0.00241245
1	10	75	0.2	0.6	0.00210649
1	10	75	0.2	0.8	0.00159049
1	10	75	0.2	1	0.00120893
1	10	75	0.3	0.03	0.00478751
1	10	75	0.3	0.05	0.00713447
1	10	75	0.3	0.1	0.0109971
1	10	75	0.3	0.2	0.0137728
1	10	75	0.3	0.3	0.0136059
1	10	75	0.3	0.4	0.0124285
1	10	75	0.3	0.5	0.0109963
1	10	75	0.3	0.6	0.00960004
1	10	75	0.3	0.8	0.00724691
1	10	75	0.3	1	0.00550764
1	10	75	0.4	0.03	0.01329
1	10	75	0.4	0.05	0.0198037
1	10	75	0.4	0.1	0.0305079
1	10	75	0.4	0.2	0.0381535
1	10	75	0.4	0.3	0.0376468
1	10	75	0.4	0.4	0.0343586
1	10	75	0.4	0.5	0.0303786
1	10	75	0.4	0.6	0.0265086
1	10	75	0.4	0.8	0.0199976
1	10	75	0.4	1	0.0151918
1	10	75	0.5	0.03	0.0275612
1	10	75	0.5	0.05	0.0410372
1	10	75	0.5	0.1	0.0630784
1	10	75	0.5	0.2	0.0785687
1	10	75	0.5	0.3	0.0772916
1	10	75	0.5	0.4	0.0703864
1	10	75	0.5	0.5	0.0621351
1	10	75	0.5	0.6	0.0541542
1	10	75	0.5	0.8	0.0407878
1	10	75	0.5	1	0.0309555
1	10	75	0.6	0.03	0.0463031
1	10	75	0.6	0.05	0.0688044
1	10	75	0.6	0.1	0.105223
1	10	75	0.6	0.2	0.129948
1	10	75	0.6	0.3	0.127051
1	10	75	0.6	0.4	0.115196
1	10	75	0.6	0.5	0.101369
1	10	75	0.6	0.6	0.088144
1	10	75	0.6	0.8	0.0661809
1	10	75	0.6	1	0.0501311
1	10	75	0.7	0.03	0.0644926
1	10	75	0.7	0.05	0.0954541
1	10	75	0.7	0.1	0.144583
1	10	75	0.7	0.2	0.1758
1	10	75	0.7	0.3	0.170022
1	10	75	0.7	0.4	0.152987
1	10	75	0.7	0.5	0.133896
1	10	75	0.7	0.6	0.115962
1	10	75	0.7	0.8	0.0866084
1	10	75	0.7	1	0.0653939
1	10	75	0.8	0.03	0.07171
1	10	75	0.8	0.05	0.105393
1	10	75	0.8	0.1	0.156964
1	10	75	0.8	0.2	0.185875
1	10	75	0.8	0.3	0.17659
1	10	75	0.8	0.4	0.156979
1	10	75	0.8	0.5	0.136218
1	10	75	0.8	0.6	0.117249
1	10	75	0.8	0.8	0.0868624
1	10	75	0.8	1	0.0652667
1	10	75	0.9	0.03	0.0507246
1	10	75	0.9	0.05	0.0735805
1	10	75	0.9	0.1	0.106135
1	10	75	0.9	0.2	0.119869
1	10	75	0.9	0.3	0.110553
1	10	75	0.9	0.4	0.096399
1	10	75	0.9	0.5	0.082563
1	10	75	0.9	0.6	0.0704062
1	10	75	0.9	0.8	0.0515416
1	10	75	0.9	1	0.0384544
1	10	75	1	0.03	0
1	10	75	1	0.05	0
1	10	75	1	0.1	0
1	10	75	1	0.2	0
1	10	75	1	0.3	0
1	10	75	1	0.4	0
1	10	75	1	0.5	0
1	10	75	1	0.6	0
1	10	75	1	0.8	0
1	10	75	1	1	0
2	1	15	0	0.03	0
2	1	15	0	0.05	0
2	1	15	0	0.1	0
2	1	15	0	0.2	0
2	1	15	0	0.3	0
2	1	15	0	0.4	0
2	1	15	0	0.5	0
2	1	15	0	0.6	0
2	1	15	0	0.8	0
2	1	15	0	1	0
2	1	15	0.1	0.03	0.000340459
2	1	15	0.1	0.05	0.000488139
2	1	15	0.1	0.1	0.000699161
2	1	15	0.1	0.2	0.000796776
2	1	15	0.1	0.3	0.000743503
2	1	15	0.1	0.4	0.000654707
2	1	15	0.1	0.5	0.00056517
2	1	15	0.1	0.6	0.000485062
2	1	15	0.1	0.8	0.000358497
2	1	15	0.1	1	0.000269231
2	1	15	0.2	0.03	0.00216225
2	1	15	0.2	0.05	0.0031973
2	1	15	0.2	0.1	0.00484341
2	1	15	0.2	0.2	0.00590064
2	1	15	0.2	0.3	0.00572676
2	1	15	0.2	0.4	0.00517433
2	1	15	0.2	0.5	0.00454786
2	1	15	0.2	0.6	0.00395448
2	1	15	0.2	0.8	0.00297365
2	1	15	0.2	1	0.00225682
2	1	15	0.3	0.03	0.00420144
2	1	15	0.3	0.05	0.00639474
2	1	15	0.3	0.1	0.0102336
2	1	15	0.3	0.2	0.0133709
2	1	15	0.3	0.3	0.0135447
2	1	15	0.3	0.4	0.0125939
2	1	15	0.3	0.5	0.0112949
2	1	15	0.3	0.6	0.00996786
2	1	15	0.3	0.8	0.00764432
2	1	15	0.3	1	0.00587255
2	1	15	0.4	0.03	0.00531803
2	1	15	0.4	0.05	0.00827723
2	1	15	0.4	0.1	0.0138695
2	1	15	0.4	0.2	0.0192875
2	1	15	0.4	0.3	0.0203439
2	1	15	0.4	0.4	0.0194476
2	1	15	0.4	0.5	0.0177903
2	1	15	0.4	0.6	0.0159317
2	1	15	0.4	0.8	0.0124604
2	1	15	0.4	1	0.00968925
2	1	15	0.5	0.03	0.00547401
2	1	15	0.5	0.05	0.00866342
2	1	15	0.5	0.1	0.0150281
2	1	15	0.5	0.2	0.0219997
2	1	15	0.5	0.3	0.0240287
2	1	15	0.5	0.4	0.0235383
2	1	15	0.5	0.5	0.0219188
2	1	15	0.5	0.6	0.0198918
2	1	15	0.5	0.8	0.0158407
2	1	15	0.5	1	0.0124556
2	1	15	0.6	0.03	0.00490425
2	1	15	0.6	0.05	0.00785107
2	1	15	0.6	0.1	0.0139805
2	1	15	0.6	0.2	0.0212957
2	1	15	0.6	0.3	0.023924
2	1	15	0.6	0.4	0.0239193
2	1	15	0.6	0.5	0.0226091
2	1	15	0.6	0.6	0.0207523
2	1	15	0.6	0.8	0.0167811
2	1	15	0.6	1	0.0133215
2	1	15	0.7	0.03	0.00381122
2	1	15	0.7	0.05	0.00614461
2	1	15	0.7	0.1	0.0111388
2	1	15	0.7	0.2	0.0174753
2	1	15	0.7	0.3	0.0200567
2	1	15	0.7	0.4	0.02037
2	1	15	0.7	0.5	0.019497
2	1	15	0.7	0.6	0.0180493
2	1	15	0.7	0.8	0.0147811
2	1	15	0.7	1	0.0118228
2	1	15	0.8	0.03	0.00236541
2	1	15	0.8	0.05	0.00383504
2	1	15	0.8	0.1	0.00702601
2	1	15	0.8	0.2	0.0112344
2	1	15	0.8	0.3	0.0130895
2	1	15	0.8	0.4	0.0134386
2	1	15	0.8	0.5	0.0129614
2	1	15	0.8	0.6	0.012084
2	1	15	0.8	0.8	0.00998311
2	1	15	0.8	1	0.00803172
2	1	15	0.9	0.03	0.000846395
2	1	15	0.9	0.05	0.00136772
2	1	15	0.9	0.1	0.00252134
2	1	15	0.9	0.2	0.00407212
2	1	15	0.9	0.3	0.00479135
2	1	15	0.9	0.4	0.00495107
2	1	15	0.9	0.5	0.00480173
2	1	15	0.9	0.6	0.00449079
2	1	15	0.9	0.8	0.00372921
2	1	15	0.9	1	0.0030101
2	1	15	1	0.03	0
2	1	15	1	0.05	0
2	1	15	1	0.1	0
2	1	15	1	0.2	0
2	1	15	1	0.3	0
2	1	15	1	0.4	0
2	1	15	1	0.5	0
2	1	15	1	0.6	0
2	1	15	1	0.8	0
2	1	15	1	1	0
2	1	35	0	0.03	0
2	1	35	0	0.05	0
2	1	35	0	0.1	0
2	1	35	0	0.2	0
2	1	35	0	0.3	0
2	1	35	0	0.4	0
2	1	35	0	0.5	0
2	1	35	0	0.6	0
2	1	35	0	0.8	0
2	1	35	0	1	0
2	1	35	0.1	0.03	0.000117708
2	1	35	0.1	0.05	0.000174017
2	1	35	0.1	0.1	0.000264603
2	1	35	0.1	0.2	0.000327464
2	1	35	0.1	0.3	0.000322934
2	1	35	0.1	0.4	0.000295746
2	1	35	0.1	0.5	0.000262757
2	1	35	0.1	0.6	0.000230441
2	1	35	0.1	0.8	0.000175406
2	1	35	0.1	1	0.000134179
2	1	35	0.2	0.03	0.00134591
2	1	35	0.2	0.05	0.00200426
2	1	35	0.2	0.1	0.00308981
2	1	35	0.2	0.2	0.00389189
2	1	35	0.2	0.3	0.00388062
2	1	35	0.2	0.4	0.00358067
2	1	35	0.2	0.5	0.0031984
2	1	35	0.2	0.6	0.00281616
2	1	35	0.2	0.8	0.00215504
2	1	35	0.2	1	0.00165397
2	1	35	0.3	0.03	0.00450568
2	1	35	0.3	0.05	0.0067686
2	1	35	0.3	0.1	0.0106113
2	1	35	0.3	0.2	0.0136601
2	1	35	0.3	0.3	0.0138084
2	1	35	0.3	0.4	0.0128607
2	1	35	0.3	0.5	0.0115646
2	1	35	0.3	0.6	0.0102329
2	1	35	0.3	0.8	0.00788255
2	1	35	0.3	1	0.00607444
2	1	35	0.4	0.03	0.00876128
2	1	35	0.4	0.05	0.0132863
2	1	35	0.4	0.1	0.021216
2	1	35	0.4	0.2	0.0279855
2	1	35	0.4	0.3	0.0287322
2	1	35	0.4	0.4	0.0270463
2	1	35	0.4	0.5	0.0245064
2	1	35	0.4	0.6	0.0218062
2	1	35	0.4	0.8	0.0169246
2	1	35	0.4	1	0.0131029
2	1	35	0.5	0.03	0.0123098
2	1	35	0.5	0.05	0.0188399
2	1	35	0.5	0.1	0.0306369
2	1	35	0.5	0.2	0.0414247
2	1	35	0.5	0.3	0.0432202
2	1	35	0.5	0.4	0.0411361
2	1	35	0.5	0.5	0.0375706
2	1	35	0.5	0.6	0.033627
2	1	35	0.5	0.8	0.0263044
2	1	35	0.5	1	0.0204635
2	1	35	0.6	0.03	0.013666
2	1	35	0.6	0.05	0.0210862
2	1	35	0.6	0.1	0.0348593
2	1	35	0.6	0.2	0.0482325
2	1	35	0.6	0.3	0.05109
2	1	35	0.6	0.4	0.0491423
2	1	35	0.6	0.5	0.0452234
2	1	35	0.6	0.6	0.0407048
2	1	35	0.6	0.8	0.0320807
2	1	35	0.6	1	0.0250721
2	1	35	0.7	0.03	0.0122216
2	1	35	0.7	0.05	0.0189799
2	1	35	0.7	0.1	0.0318042
2	1	35	0.7	0.2	0.0448691
2	1	35	0.7	0.3	0.0481539
2	1	35	0.7	0.4	0.0467425
2	1	35	0.7	0.5	0.0433006
2	1	35	0.7	0.6	0.0391656
2	1	35	0.7	0.8	0.0310699
2	1	35	0.7	1	0.0243785
2	1	35	0.8	0.03	0.00824954
2	1	35	0.8	0.05	0.0128742
2	1	35	0.8	0.1	0.0217892
2	1	35	0.8	0.2	0.0311923
2	1	35	0.8	0.3	0.0338106
2	1	35	0.8	0.4	0.0330503
2	1	35	0.8	0.5	0.0307763
2	1	35	0.8	0.6	0.0279393
2	1	35	0.8	0.8	0.0222762
2	1	35	0.8	1	0.0175331
2	1	35	0.9	0.03	0.00307336
2	1	35	0.9	0.05	0.00480944
2	1	35	0.9	0.1	0.0081899
2	1	35	0.9	0.2	0.0118294
2	1	35	0.9	0.3	0.0129045
2	1	35	0.9	0.4	0.0126697
2	1	35	0.9	0.5	0.0118358
2	1	35	0.9	0.6	0.0107707
2	1	35	0.9	0.8	0.00861367
2	1	35	0.9	1	0.00679372
2	1	35	1	0.03	0
2	1	35	1	0.05	0
2	1	35	1	0.1	0
2	1	35	1	0.2	0
2	1	35	1	0.3	0
2	1	35	1	0.4	0
2	1	35	1	0.5	0
2	1	35	1	0.6	0
2	1	35	1	0.8	0
2	1	35	1	1	0
2	1	55	0	0.03	0
2	1	55	0	0.05	0
2	1	55	0	0.1	0
2	1	55	0	0.2	0
2	1	55	0	0.3	0
2	1	55	0	0.4	0
2	1	55	0	0.5	0
2	1	55	0	0.6	0
2	1	55	0	0.8	0
2	1	55	0	1	0
2	1	55	0.1	0.03	5.84049e-05
2	1	55	0.1	0.05	8.74933e-05
2	1	55	0.1	0.1	0.000136559
2	1	55	0.1	0.2	0.000175288
2	1	55	0.1	0.3	0.000177232
2	1	55	0.1	0.4	0.000165236
2	1	55	0.1	0.5	0.000148742
2	1	55	0.1	0.6	0.00013173
2	1	55	0.1	0.8	0.000101595
[truncated: 5,745 more rows]
